# Supplementary material for: Geographic expansion of the introduced Aedes albopictus and other native Aedes species in the Democratic Republic of the Congo
Source: Parasit Vectors. 2024 Jan 26;17:35. doi: 10.1186/s13071-024-06137-4 (PMC10811949; doi:10.1186/s13071-024-06137-4)
Supplement: Supplementary file 3 — Additional file 3: Dataset S1. Original dataset for 2017-2019 survey. [file 13071_2024_6137_MOESM3_ESM.xlsx]

## Sheet: Feuil1
Code	Region	Province	City/locality	Site	Settlment	Period	Latitude	Longitude	Ae. albopictus	Ae. aegypti	Ae. africanus	Ae. albopictus No.	Ae. aegypti No.	Ae. africanus No.
1	Central	KASAI	TSHIKAPA	TSHIKAPA	Non-urban	Aug. 2019	-6.417	20.802	1	1	0	64	10	0
2	Central	KASAI ORIENTAL	MBUJI - MAYI	BUPOLE	Non-urban	Jul. 2019	-6.134	23.633	1	1	0	3	9	0
3	Central	MANIEMA	KALIMA	KALIMA	Non-urban	Jul. 2019	-3.073	26.04	0	1	0	0	17	1
4	Northern	EQUATEUR	MBANDAKA	MBANDAKA	Urban	Jul. 2019	0.048	18.26	0	1	0	0	5	0
5	Northern	EQUATEUR	MBANDAKA	MAMBENGA	Non-urban	May. 2017	0.061	18.266	1	1	0	20	18	0
6	Northern	EQUATEUR	MBANDAKA	BOMBWANZA	Non-urban	May. 2018	0.048	18.284	1	0	0	5	0	0
7	South-eastern	HAUT KATANGA	KILUA	KILWA	Non-urban	Aug. 2017 and Oct. 2018	-9.277	28.336	0	1	0	0	16	0
8	South-eastern	HAUT KATANGA	KASHOBWE	KASHOBWE	Non-urban	Aug. 2017 and Oct. 2018	-9.676	28.614	0	1	0	0	24	0
9	South-eastern	HAUT KATANGA	LUBUMBASHI	BEL AIR	Urban	Aug. 2017 and Oct. 2018	-11.662	27.502	0	1	0	0	31	0
10	Western	KONGO CENTRAL	MATADI	KALANKALA	Urban	Sep. 2019	-5.825	13.46	1	1	0	43	53	0
11	Western	KONGO CENTRAL	MATADI	SOYO	Urban	Sep. 2019	-5.8413	13.456	1	0	0	65	0	0
12	Western	KONGO CENTRAL	MATADI	TOULOUSE	Non-urban	Sep. 2019	-5.842	13.448	1	0	0	38	0	0
13	Western	KONGO CENTRAL	MATADI	SOYO	Urban	Mar. 2019	-5.842	13.457	1	1	0	212	2	0
14	Western	KONGO CENTRAL	MATADI	MVUZI	Urban	Mar. 2019	-5.825	13.46	1	0	0	18	0	0
15	Western	KONGO CENTRAL	KISANTU	JARDIN BOTANIQUE	Urban	Jan. 2018	-4.31	15.305	1	1	0	38	3	0
16	Western	KONGO CENTRAL	KINSATU	KINSANTU	Urban	Sep. 2019	-4.608	15.01	1	1	0	62	7	0
17	Western	KONGO CENTRAL	KASANGULU	MANOKA	Urban	Apr. 2019	-4.5888	15.173	1	1	0	564	4	0
18	Western	KONGO CENTRAL	KASANGULU	KASANGULU	Urban	Sep. 2019	-4.587	15.169	1	0	0	215	0	0
19	Western	KINSHASA	KINSHASA	LINGWALA	Urban	Sep. 2019	-4.326	15.305	1	1	0	67	125	0
20	Western	KINSHASA	KINSHASA	BARUMBU	Urban	Sep. 2019	-4.311	15.326	0	1	0	0	60	0
21	Western	KINSHASA	KINSHASA	TSHANGU	Non-urban	Sep. 2019	-4.419	15.427	1	1	0	51	16	0
22	Western	KINSHASA	KINSHASA	MALWEKA	Non-urban	Feb. 2019	-4.376	15.22	1	0	0	23	0	0
23	Western	KINSHASA	KINSHASA	UPC	Urban	Apr. 2019	-4.332	15.297	1	1	0	62	11	0
24	Western	KINSHASA	KINSHASA	ECHANGEUR	Urban	Apr. 2019	-4.375	15.343	1	1	0	54	46	0
25	Western	KINSHASA	KINSHASA	UCKIN	Urban	Apr. 2019	-4.352	15.241	1	1	0	15	8	0
26	Western	KINSHASA	KINSHASA	DON BOSCO	Urban	Apr. 2019	-4.366	15.207	1	0	0	622	0	0
27	Western	KINSHASA	KINSHASA	BU	Non-urban	Apr. 2019	-4.299	15.924	1	1	0	9	8	0
28	Western	KINSHASA	KINSHASA	MITENDI	Non-urban	Feb. 2019	-4.468	15.235	1	1	0	14	7	0
29	Western	KINSHASA	KINSHASA	MBENSEKE	Non-urban	Feb. 2019	-4.502	15.226	1	0	0	5	0	0
30	Western	KINSHASA	KINSHASA	NGAMANZO	Non-urban	Sep. 2018	-4.173	15.539	1	1	0	57	2	0
31	Western	KINSHASA	KINSHASA	MASANGA MBILA	Non-urban	Dec. 2019	-4.443	15.279	1	1	0	5	7	0
32	Western	KINSHASA	KINSHASA	LINGWALA	Urban	Dec. 2019	-4.326	15.305	0	1	0	0	21	0
