# Supplementary material for: Geographic expansion of the introduced Aedes albopictus and other native Aedes species in the Democratic Republic of the Congo
Source: Parasit Vectors. 2024 Jan 26;17:35. doi: 10.1186/s13071-024-06137-4 (PMC10811949; doi:10.1186/s13071-024-06137-4)
Supplement: Supplementary file 4 — Additional file 4: Dataset S2. Original dataset for 2022 survey. [file 13071_2024_6137_MOESM4_ESM.xlsx]

## Sheet: Sheet1
Code	Region	Province	City/Locality	Site	Settlment type	Period	Latitude	Longitude	Ae. albopictus	Ae. aegypti	Ae. simpsoni	Ae. vittatus	Ae. albopictus No	Ae. aegypti No	Ae. simpsoni No	Ae. vittatus No
1	Central	Lomami	Mwene Ditu	Regideso	Urban	May. 2022	-7.00811	23.4576	0	1	0	0	0	2	0	0
2	Central	Lomami	Mwene Ditu	Bondoyi	Non-urban	May. 2022	-6.98021	23.498	0	1	0	0	0	3	0	0
3	Central	Lomami	Mwene Ditu	Musadi	Non-urban	May. 2022	-7.02055	23.4601	0	1	0	0	0	12	0	0
4	Central	Kasai Oriental	Kabeya Kamwanga	Kabeya Kamwanga	Non-urban	May. 2022	-6.01308	23.2433	0	1	0	0	0	5	0	0
5	Central	Kasai Oriental	Mbuji Mayi	Lubuebue	Urban	May. 2022	-6.10874	23.5831	0	1	0	0	0	13	0	0
6	Central	Kasai Oriental	Mbuji Mayi	Ville Miba	Urban	May. 2022	-6.12422	23.5801	0	1	0	0	0	18	0	0
7	Central	Kasai Oriental	Mbuji Mayi	Universite de Mbuji Mayi	Urban	May. 2022	-6.11179	23.6366	0	0	0	0	0	0	0	0
8	Central	Kasai Oriental	Mbuji Mayi	Ngandajika	Urban	May. 2022	-6.12792	23.5931	0	0	0	0	0	0	0	0
9	Central	Kasai Oriental	Mbuji Mayi	Camp Nsele	Urban	May. 2022	-6.11596	23.5912	0	0	0	0	0	0	0	0
10	Central	Kasai Oriental	Mbuji Mayi	Tubondo	Non-urban	May. 2022	-6.13895	23.5738	0	1	0	0	0	11	0	0
11	Central	Kasai Oriental	Mbuji Mayi	EP TSHIKISHA B/3	Non-urban	May. 2022	-6.11878	23.5916	0	0	0	0	0	0	0	0
12	Central	Kasai Oriental	Mbuji Mayi	ISTM Mbuji Mayi	Non-urban	May. 2022	-6.11544	23.5909	0	0	0	0	0	0	0	0
13	Central	Kasai Oriental	Mbuji Mayi	EP 1 Sangilayi	Non-urban	May. 2022	-6.09519	23.5775	0	0	0	0	0	0	0	0
14	Central	Kasai Oriental	Mbuji Mayi	HGR Dipumba	Non-urban	May. 2022	-6.13895	23.5738	0	0	0	0	0	0	0	0
15	Central	Kasai Oriental	Mbuji Mayi	Bupole	Non-urban	May. 2022	-6.134	23.633	0	1	0	0	0	2	0	0
16	Central	Lomami	Kabinda	HGR Kabinda	Non-urban	May. 2022	-6.15032	24.4699	0	1	0	0	0	22	0	0
17	Central	Lomami	Kabinda	Saint Pierre	Non-urban	May. 2022	-6.13678	24.484	0	1	0	0	0	16	0	0
18	Central	Lomami	Kabinda	Institut Shaabana	Non-urban	May. 2022	-6.12316	24.4888	0	1	0	0	0	18	0	0
19	Central	Lomami	Kabinda	Kababas	Non-urban	May. 2022	-6.13438	24.4903	0	1	0	0	0	27	0	0
20	Central	Lomami	Kabinda	EP Bansinsa	Non-urban	May. 2022	-6.14879	24.4633	0	1	0	0	0	32	0	0
21	Central	Lomami	Kabinda	Institut Lomami	Non-urban	May. 2022	-6.13449	24.4881	0	0	0	0	0	0	0	0
22	Central	Lomami	Kabinda	EPA Kalambayi	Non-urban	May. 2022	-6.13682	24.484	0	0	0	0	0	0	0	0
23	Central	Lomami	Kabinda	INCO	Non-urban	May. 2022	-6.13836	24.4836	0	0	0	0	0	0	0	0
24	Central	Sankuru	Lodja	Lodja	Urban	May. 2022	-3.52	23.5902	0	1	0	0	0	17	0	0
25	Central	Kasai Central	Kananga	Bena Mande	Non-urban	May. 2022	-5.89978	22.3308	0	0	0	0	0	0	0	0
26	Central	Kasai Central	Kananga	Bena Mukangala	Non-urban	May. 2022	-5.89881	22.3818	0	0	0	0	0	0	0	0
27	Central	Kasai Central	Kananga	Ntamb	Urban	May. 2022	-5.89853	22.4119	0	0	0	0	0	0	0	0
28	Central	Kasai Central	Kananga	Hotel BK	Urban	May. 2022	-5.89858	22.4119	0	1	0	0	0	2	0	0
29	Central	Kasai Central	Kananga	Kamayi	Urban	May. 2022	-5.89867	22.4191	0	1	0	0	0	11	0	0
30	Central	Kasai Central	Kananga	Kamayi 2	Urban	May. 2022	-5.89878	22.4236	0	1	0	0	0	41	0	0
31	Central	Kasai Central	Kananga	Nganza	Non-urban	May. 2022	-5.90908	22.4243	0	1	0	0	0	32	0	0
32	Central	Kasai Central	Kananga	Katambayi	Non-urban	May. 2022	-5.88842	22.4314	0	1	0	0	0	19	0	0
33	Central	Kasai Central	Kananga	Universite Notre Dame	Non-urban	May. 2022	-5.87567	22.4342	0	1	0	0	0	24	0	0
34	Central	Kasai Central	Kananga	ISTM Kananga	Non-urban	May. 2022	-5.88269	22.4755	0	1	0	0	0	9	0	0
35	Central	Kasai Central	Kananga	Tshikaji	Non-urban	May. 2022	-5.97233	22.4632	0	0	0	0	0	0	0	0
36	Central	Kasai	Mweka	Saint Marcel	Non-urban	May. 2022	-4.86209	21.5357	0	1	0	0	0	11	0	0
37	Central	Kasai	Mweka	Saint Martin	Non-urban	May. 2022	-4.85372	21.5663	0	1	0	0	0	3	0	0
38	Central	Kasai	Tshikapa	Tshikapa Mabondo	Non-urban	May. 2022	-6.417	20.802	1	0	0	0	34	0	0	0
39	Central	Kasai	Tshikapa	Dibumba	Non-urban	May. 2022	-6.41743	20.7542	1	1	0	0	9	3	0	0
40	Central	Kasai	Tshikapa	Ville	Urban	May. 2022	-6.43253	20.7894	1	1	0	0	16	10	0	0
41	Central	Kasai	Tshikapa	Kamalenge	Urban	Jun. 2022	-6.4415	20.788	1	0	0	0	9	0	0	0
42	Central	Kasai	Tshikapa	CAMS	Non-urban	May. 2022	-6.3757	20.86	1	1	0	0	18	8	0	0
43	Central	Kasai	Kamonia	Saint Pierre	Non-urban	Jun. 2022	-6.88061	20.9319	1	1	0	0	9	1	0	0
44	Central	Kasai	Kamonia	HGR	Non-urban	Jun. 2022	-6.87742	20.9236	1	0	0	0	12	0	0	0
45	Central	Kasai	Kamako	CS Kamako 1	Non-urban	Jun. 2022	-7.24498	20.8832	1	0	0	0	10	0	0	0
46	Central	Kasai	Kamako	Poste frontiere	Non-urban	Jun. 2022	-7.2449	20.8831	0	0	0	0	0	0	0	0
47	Central	Kasai	Kamako	EP Kasundu	Non-urban	Jun. 2022	-7.2452	20.8901	1	0	0	0	7	0	0	0
48	Central	Kasai	Ilebo	HGR	Non-urban	May. 2022	-4.33086	20.5806	0	0	0	0	0	0	0	0
49	Central	Kasai	Ilebo	Port SNCC	Non-urban	May. 2022	-4.331	20.5806	0	0	0	0	0	0	0	0
50	Central	Kasai	Ilebo	Administratif	Non-urban	May. 2022	-4.33085	20.581	0	0	0	0	0	0	0	0
51	Central	Kasai	Ilebo	College Made	Non-urban	May. 2022	-4.33035	20.5772	0	1	0	0	0	2	0	0
52	Central	Kasai	Ilebo	SNCC	Non-urban	May. 2022	-4.33086	20.5806	0	1	0	0	0	8	0	0
53	Central	Kasai	Ilebo	Nouvelle ville	Urban	May. 2022	-4.33254	20.6066	0	1	0	0	0	15	0	0
54	Central	Maniema	Kindu	Petit seminaire	Non-urban	Jun. 2022	-2.95464	25.9213	1	1	0	0	18	23	0	0
55	Central	Maniema	Kindu	Airport	Non-urban	Jun. 2022	-2.91045	25.9184	1	1	0	0	5	10	0	0
56	Central	Maniema	Kindu	Universite	Urban	Jun. 2022	-2.93821	25.9258	1	1	0	0	9	8	0	0
57	Eastern	Nord Kivu	Goma	ULPGL	Urban	May. 2022	-1.6633	29.1796	0	1	0	0	0	5	0	0
58	Eastern	Nord Kivu	Goma	Universite de Goma	Urban	May. 2022	-1.6775	29.2173	0	0	0	0	0	0	0	0
59	Eastern	Nord Kivu	Goma	Cinquantenaire	Urban	May. 2022	-1.6096	29.1581	0	0	0	0	0	0	0	0
60	Eastern	Nord Kivu	Goma	Bisoko	Urban	May. 2022	-1.632	29.2212	0	1	0	0	0	3	0	0
61	Eastern	Nord Kivu	Goma	Keshero	Urban	May. 2022	-1.6327	29.1714	0	0	0	0	0	0	0	0
62	Eastern	Nord Kivu	Goma	Mapendo	Urban	May. 2022	-1.649	29.2309	0	0	0	0	0	0	0	0
63	Eastern	Sud Kivu	Bukavu	Bugado	Urban	May. 2022	-2.5053	28.8476	1	1	0	0	3	22	0	0
64	Eastern	Sud Kivu	Bukavu	kadutu	Urban	May. 2022	-2.5162	28.8512	0	1	0	0	0	4	0	0
65	Eastern	Sud Kivu	Bukavu	Marche Nyawera	Urban	May. 2022	-2.5051	28.8614	0	0	0	0	0	2	0	0
66	Eastern	Sud Kivu	Bukavu	Buholo	Urban	May. 2022	-2.5237	28.8482	0	0	0	0	0	0	0	0
67	Eastern	Sud Kivu	Bukavu	Burhiba	Urban	May. 2022	-2.4869	28.8409	0	0	0	0	0	0	0	0
68	Northern	Equateur	Mbandaka	Mbandaka	Urban	Jun. 2022	0.048	18.26	1	1	0	0	37	15	0	0
69	Northern	Equateur	Mbandaka	Mambenga	Urban	Jun. 2022	0.061	18.266	1	1	0	0	16	5	0	0
70	Northern	Equateur	Mbandaka	Bombwanza	Non-urban	Jun. 2022	0.048	18.284	1	1	0	0	21	10	0	0
71	Northern	Equateur	Mbandaka	Terrain ISP	Urban	Jun. 2022	0.0466	18.2543	1	1	0	0	23	10	0	0
72	Northern	Equateur	Mbandaka	Regideso	Urban	Jun. 2022	0.0632	18.27	1	1	0	0	67	31	0	0
73	Northern	Equateur	Mbandaka	Zoo	Urban	Jun. 2022	0.0666	18.3168	1	1	0	0	25	3	0	0
74	Northern	Tshuapa	Boende	Aeroport	Urban	Jul. 2022	-0.2857	20.8791	1	1	0	0	20	10	0	0
75	Northern	Tshuapa	Boende	Mission catholique	Non-urban	Jul. 2022	-0.3003	20.8773	1	1	0	0	11	6	0	0
76	Northern	Sud-Ubangi	Gemena	Regideso	Urban	Jul. 2022	3.24312	19.8011	1	1	1	0	53	21	1	0
77	Northern	Sud-Ubangi	Gemena	Ecole primaire Gemena	Urban	Jul. 2022	3.2233	19.8692	1	1	0	0	7	4	0	0
78	Northern	Sud-Ubangi	Gemena	Gouvernorat	Urban	Jul. 2022	3.2464	19.7866	1	1	0	0	3	6	0	0
79	Northern	Sud-Ubangi	Bozoko	Bozoko	Non-urban	Jul. 2022	3.707	19.0925	1	1	0	0	8	1	0	0
80	Northern	Sud-Ubangi	Zongo	Regideso	Urban	Jul. 2022	4.3356	18.5962	1	1	0	0	15	7	0	0
81	Northern	Sud-Ubangi	Zongo	Eglise catholique	Urban	Jul. 2022	4.3212	18.6046	1	1	0	0	5	3	0	0
82	Northern	Sud-Ubangi	Zongo	Sortie Zongo	Non-urban	Jul. 2022	4.3438	18.5904	1	1	0	0	10	2	0	0
83	Northern	Sud-Ubangi	Boto	Boto	Non-urban	Jul. 2022	2.4708	20.1001	1	0	0	0	6	0	0	0
84	Northern	Nord-Ubangi	Karawa	Karawa	Non-urban	Jul. 2022	3.3229	20.3051	1	1	0	0	33	4	0	0
85	Northern	Nord-Ubangi	Karawa	Boyasebalanga	Non-urban	Jul. 2022	3.3587	20.3112	1	1	0	0	18	2	0	0
86	Northern	Nord-Ubangi	Businga	Businga	Non-urban	Jul. 2022	3.3547	20.8835	1	1	0	0	6	1	0	0
87	Northern	Nord-Ubangi	Gbadolite	Sortie Gbado	Non-urban	Jul. 2022	4.2594	20.9964	1	0	0	0	20	0	0	0
88	Northern	Nord-Ubangi	Gbadolite	Zenic	Urban	Jul. 2022	4.2841	21.0055	1	1	0	0	13	6	0	0
89	Northern	Mongala	Lisala	Regideso	Urban	Jul. 2022	2.1463	21.524	1	1	0	0	25	6	0	0
90	Northern	Mongala	Lisala	Universite de Lisala	Urban	Jul. 2022	2.1723	21.51	1	1	0	0	9	4	0	0
91	Northern	Mongala	Lisala	Route Boende	Non-urban	Jul. 2022	2.1385	21.4923	1	1	0	0	6	6	0	0
92	Northern	Mongala	Lisala	Route Gbado	Non-urban	Jul. 2022	3.2466	19.7918	1	0	0	0	15	0	0	0
93	Northern	Mongala	Bumba	Stade	Urban	Jul. 2022	2.186	22.4615	1	1	0	0	15	7	0	0
94	Northern	Mongala	Bumba	Monongo	Non-urban	Jul. 2022	2.1943	22.5155	1	0	0	0	14	0	0	0
95	Northern	Mongala	Bumba	Lingo	Non-urban	Jul. 2022	2.2227	22.4774	1	1	0	0	17	5	0	0
96	Northern	Tshopo	Kisangani	Kabondo	Urban	May. 2022	0.5156	25.2208	1	1	0	0	9	19	0	0
97	Northern	Tshopo	Kisangani	Unikis	Urban	May. 2022	0.5134	25.1767	1	1	0	0	13	12	0	0
98	Northern	Tshopo	Kisangani	Zoo	Urban	Jul. 2022	0.5183	25.2005	1	1	0	0	71	9	0	0
99	Northern	Tshopo	Kisangani	Saint Paul	Urban	Aug. 2022	0.5259	25.2417	1	1	0	0	4	8	0	0
100	Northern	Tshopo	Kisangani	Lubunga	Urban	Aug. 2022	0.4966	25.1833	1	1	0	0	6	6	0	0
101	Northern	Tshopo	Kisangani	Seminaire Sainte Therese	Non-urban	Aug. 2022	0.4894	25.2856	1	1	0	0	3	9	0	0
102	Northern	Tshopo	Banalia	Banalia	Non-urban	May. 2022	1.5531	25.3187	1	1	0	0	10	8	0	0
103	Northern	Bas-Uele	Buta	HGR	Non-urban	May. 2022	2.7917	24.7242	1	1	0	0	8	7	0	0
104	Northern	Bas-Uele	Buta	Makala	Non-urban	May. 2022	2.8227	24.7211	1	1	0	0	10	7	0	0
105	South-eastern	Lualaba	Kolwezi	IT Mutoshi	Non-urban	Apr. 2022	-10.698	25.5202	0	1	0	0	0	30	0	0
106	South-eastern	Lualaba	Kolwezi	Mangezi	Urban	Apr. 2022	-10.7196	25.5069	0	1	0	0	0	4	0	0
107	South-eastern	Lualaba	Kolwezi	Village Kazembe	Non-urban	Apr. 2022	-10.787	25.6226	0	1	0	0	0	9	0	0
108	South-eastern	Lualaba	Fungurume	Furungume	Non-urban	Mar. 2022	-10.6189	26.307	0	1	0	0	0	28	0	0
109	South-eastern	Lualaba	Fungurume	Mutende	Non-urban	Apr. 2022	-10.6072	26.3261	0	1	1	0	0	5	1	0
110	South-eastern	Haut Katanga	Likasi	Likasi Park	Urban	Apr. 2022	-10.981	26.7414	0	0	0	0	0	0	0	0
111	South-eastern	Haut Katanga	Likasi	CFP SNCC	Urban	Apr. 2022	-10.9911	26.7375	0	1	1	0	0	33	1	0
112	South-eastern	Haut Katanga	Likasi	Peripherie Likasi	Non-urban	Apr. 2022	-11.0039	26.8319	0	1	0	0	0	2	0	0
113	South-eastern	Haut Katanga	Kasumbalesa	CM	Non-urban	Apr. 2022	-12.2626	27.7302	0	1	0	0	0	6	0	0
114	South-eastern	Haut Katanga	Kasumbalesa	Bandundu	Non-urban	Apr. 2022	-12.2585	27.6929	0	0	0	0	0	0	0	0
115	South-eastern	Haut Katanga	Kasumbalesa	Hopital Moena	Non-urban	Apr. 2022	-12.2663	27.7398	0	1	0	0	0	1	0	0
116	South-eastern	Haut Katanga	Kasumbalesa	Beton	Non-urban	Apr. 2022	-12.257	27.7258	0	1	0	0	0	0	0	0
117	South-eastern	Haut Katanga	Kasumbalesa	Douane	Urban	Apr. 2022	-12.26	27.7953	0	0	0	0	0	0	0	0
118	South-eastern	Haut Katanga	Sakania	Diocese	Non-urban	Apr. 2022	-12.7196	28.5452	0	1	0	0	0	8	0	0
119	South-eastern	Haut Katanga	Sakania	Eglise communautaire	Non-urban	Apr. 2022	-12.7196	28.5617	0	1	0	0	0	3	0	0
120	South-eastern	Haut Katanga	Sakania	Rural Sakania	Non-urban	Apr. 2022	-12.7196	28.5644	0	0	0	0	0	0	0	0
121	South-eastern	Haut Katanga	Kipushi	Kamarenge	Non-urban	Apr. 2022	-11.7555	27.2312	0	1	0	0	0	18	0	0
122	South-eastern	Haut Katanga	Kipushi	OUA	Non-urban	Apr. 2022	-11.7821	27.2466	0	1	0	0	0	7	0	0
123	South-eastern	Haut Katanga	Kambove	Hopital Gecamines	Non-urban	Apr. 2022	-10.8756	26.5963	0	1	0	0	0	6	0	0
124	South-eastern	Haut Katanga	Kambove	Kapunpi	Non-urban	Apr. 2022	-10.8882	26.5991	0	1	0	0	0	0	0	0
125	South-eastern	Haut Katanga	Kambove	Village Kambove	Non-urban	Apr. 2022	-10.8664	26.6216	0	1	0	0	0	3	0	0
126	South-eastern	Haut Katanga	Kasenga	Kaboka	Non-urban	Apr. 2022	-10.4022	28.6145	0	1	0	0	0	1	0	0
127	South-eastern	Haut Katanga	Kasenga	Kaboka 2	Non-urban	Apr. 2022	-10.405	28.6161	0	1	0	0	0	6	0	0
128	South-eastern	Haut Katanga	Kasenga	Morano	Non-urban	Apr. 2022	-10.3982	28.6066	0	1	0	0	0	3	0	0
129	South-eastern	Haut Katanga	Kasenga	Morano 2	Non-urban	Apr. 2022	-10.4022	28.6056	0	1	0	0	0	4	0	0
130	South-eastern	Haut Katanga	Kilwa	Kinsali	Non-urban	Apr. 2022	-9.28804	28.3328	0	1	0	0	0	1	0	0
131	South-eastern	Haut Katanga	Kilwa	Kinsali 2	Non-urban	Apr. 2022	-9.29228	28.3236	0	1	0	0	0	2	0	0
132	South-eastern	Haut Katanga	Kilwa	Katenge	Non-urban	Apr. 2022	-9.27775	28.3291	0	1	0	0	0	2	0	0
133	South-eastern	Haut Katanga	Kilwa	Katenge 2	Non-urban	Apr. 2022	-9.27927	28.325	0	1	0	0	0	2	0	0
134	South-eastern	Haut Katanga	Kilwa	Kilwa	Non-urban	Apr. 2022	-9.277	28.336	0	1	0	0	0	6	0	0
135	South-eastern	Haut Katanga	Kashobwe	Mulondela	Non-urban	Apr. 2022	-9.67652	28.6191	0	1	0	0	0	3	0	0
136	South-eastern	Haut Katanga	Kashobwe	Mulondela 2	Non-urban	Apr. 2022	-9.67735	28.6177	0	0	0	0	0	0	0	0
137	South-eastern	Haut Katanga	Kashobwe	Centre	Non-urban	Apr. 2022	-9.67822	28.6198	0	1	0	0	0	9	0	0
138	South-eastern	Haut Katanga	Kashobwe	Centre 2	Non-urban	Apr. 2022	-9.67942	28.6198	0	1	0	0	0	1	0	0
139	South-eastern	Haut Katanga	Kashobwe	Kashobwe	Non-urban	Apr. 2022	-9.676	28.614	0	1	0	0	0	7	0	0
140	South-eastern	Haut Katanga	Lubumbashi	Garage Meteo	Urban	Apr. 2022	-11.6448	27.4341	0	1	0	0	0	10	0	0
141	South-eastern	Haut Katanga	Lubumbashi	Faculte Agronomie	Urban	Apr. 2022	-11.6099	27.4777	0	0	0	0	0	0	0	0
142	South-eastern	Haut Katanga	Lubumbashi	Meteo 2	Urban	Apr. 2022	-11.6501	27.4341	0	0	0	0	0	0	0	0
143	South-eastern	Haut Katanga	Lubumbashi	Meteo	Urban	Apr. 2022	-11.6534	27.4366	0	1	0	0	0	0	0	0
144	South-eastern	Haut Katanga	Lubumbashi	Kiwele	Urban	Apr. 2022	-11.6519	27.4844	0	1	0	0	0	16	0	0
145	South-eastern	Haut Katanga	Lubumbashi	Botanic garden	Urban	Apr. 2022	-11.6653	27.4741	0	1	0	0	0	37	0	0
146	South-eastern	Haut Katanga	Lubumbashi	Commune annexe	Urban	Apr. 2022	-11.3817	27.4547	0	1	0	0	0	7	0	0
147	South-eastern	Haut Katanga	Lubumbashi	Quartier Kisanga	Urban	Apr. 2022	-11.7073	27.4349	0	1	0	0	0	2	0	0
148	South-eastern	Haut Katanga	Lubumbashi	Camp SNCC	Urban	Apr. 2022	-11.6642	27.4929	0	1	0	0	0	14	0	0
149	South-eastern	Haut Katanga	Lubumbashi	Cercle hippique	Urban	Apr. 2022	-11.6687	27.4366	0	0	0	0	0	0	0	0
150	South-eastern	Haut Katanga	Lubumbashi	Garage SNCC	Urban	Apr. 2022	-11.6687	27.4936	0	1	0	0	0	10	0	0
151	South-eastern	Haut Katanga	Lubumbashi	Golf	Urban	Apr. 2022	-11.7477	27.5067	0	1	0	0	0	10	0	0
152	South-eastern	Haut Katanga	Lubumbashi	Bel air	Urban	Apr. 2022	-11.662	27.502	0	1	0	0	0	12	0	0
153	South-eastern	Haut Lomami	Kamina	Garage Rond point Mzee	Urban	May. 2022	-8.73465	25.0046	0	1	0	0	0	20	0	0
154	South-eastern	Haut Lomami	Kamina	Base EP Sankuru	Non-urban	May. 2022	-8.73613	25.9824	0	1	0	0	0	8	0	0
155	South-eastern	Haut Lomami	Kamina	Hotel Kamina	Urban	May. 2022	-8.74096	24.9784	0	0	0	0	0	0	0	0
156	South-eastern	Haut Lomami	Kamina	Aerodrome de Kamina	Urban	May. 2022	-8.65139	25.2403	0	1	0	0	0	4	0	0
157	South-eastern	Haut Lomami	Kamina	Rail	Non-urban	May. 2022	-8.74177	25.0055	0	1	0	0	0	21	0	0
158	South-eastern	Haut Lomami	Kamina	HGR	Urban	May. 2022	-8.73052	24.9918	0	1	0	0	0	1	0	0
159	South-eastern	Haut Lomami	Kamina	Terrain	Non-urban	May. 2022	-8.66327	25.2503	0	1	0	0	0	16	0	0
160	South-eastern	Tanganyika	Kalemie	HGR	Urban	May. 2022	-5.92076	29.1897	0	1	0	0	0	18	0	0
161	South-eastern	Tanganyika	Kalemie	Aeroport	Non-urban	May. 2022	-5.8716	29.2459	0	1	0	0	0	30	0	0
162	South-eastern	Tanganyika	Kalemie	Saint Charles	Non-urban	May. 2022	-5.90448	29.1879	0	1	0	0	0	2	0	0
163	Western	Kwilu	Mukedi	Parking	Non-urban	May. 2022	-5.64697	19.7784	1	0	0	0	5	0	0	0
164	Western	Kwilu	Gungu	Gungu	Non-urban	May. 2022	-5.74123	19.3071	1	0	0	0	5	0	0	0
165	Western	Kwilu	Idiofa	Entrée Idiofa	Non-urban	May. 2022	-4.98171	19.5861	1	1	1	0	8	1	10	0
166	Western	Kwilu	Idiofa	Regideso	Non-urban	May. 2022	-4.94273	19.5961	1	1	1	0	14	6	21	0
167	Western	Kwilu	kikwit	Ebucco	Non-urban	May. 2022	-5.04833	18.7824	1	0	1	0	4	0	16	0
168	Western	Kwilu	kikwit	Regideso carriere	Non-urban	May. 2022	-5.02226	18.8381	1	1	1	0	10	1	8	0
169	Western	Kwilu	kikwit	Regideso ville basse	Urban	May. 2022	-5.03918	18.8381	1	1	1	0	15	3	6	0
170	Western	Kwilu	kikwit	Entrée Kikwit	Non-urban	May. 2022	-5.01676	18.7504	1	0	1	0	8	0	21	0
171	Western	Kwilu	kikwit	Kanzombi	Urban	May. 2022	-5.06685	18.83	1	0	1	0	9	0	5	0
172	Western	Kwilu	Vanga	Vanga Hopital	Non-urban	May. 2022	-4.41541	18.434	1	1	1	0	16	2	8	0
173	Western	Kwilu	Vanga	Eglise protestante	Non-urban	May. 2022	-4.42438	18.4168	1	0	1	0	14	0	4	0
174	Western	Kwilu	Lusanga	Lusanga	Non-urban	May. 2022	-4.83284	18.7305	1	0	0	0	7	0	0	0
175	Western	Kwilu	Bulungu	Bulungu	Non-urban	May. 2022	-4.55724	18.6116	1	0	0	0	6	0	0	0
176	Western	Kwilu	Masimanimba	Masimanimba	Non-urban	May. 2022	-4.77269	17.9011	1	0	0	0	6	0	0	0
177	Western	Kwango	Feshi	Village Feshi	Non-urban	May. 2022	-6.15197	18.1475	1	0	1	0	6	0	2	0
178	Western	Kwango	Masamuna	Masamuna	Non-urban	May. 2022	-4.79974	17.6143	1	0	0	0	5	0	0	0
179	Western	Kwango	Kahemba	Entrée Kahemba	Non-urban	May. 2022	-7.28968	18.9678	1	1	0	0	9	3	0	0
180	Western	Kwango	Kahemba	Kafunga	Non-urban	May. 2022	-7.2939	18.9602	1	1	1	0	6	1	2	0
181	Western	Kwango	Kisandji	Kisandji	Non-urban	May. 2022	-6.24636	19.1593	1	1	0	0	11	4	0	0
182	Western	Kwango	Kenge	Agence Bodi Batu	Non-urban	May. 2022	-4.82768	17.0492	1	0	0	0	7	0	0	0
183	Western	Kwango	Kenge	Tribune	Urban	May. 2022	-4.82458	17.0377	1	1	0	0	6	1	0	0
184	Western	Kwango	Kenge	Village Batshiongo	Non-urban	May. 2022	-4.58065	16.3696	1	0	0	0	5	0	0	0
185	Western	Kwango	Kenge	Hopital General	Non-urban	May. 2022	-4.81853	17.04	1	1	0	0	18	5	0	0
186	Western	Mayi-Ndombe	Bandundu ville	Quartier office	Urban	Apr. 2022	-3.31494	17.3904	1	0	0	0	12	0	0	0
187	Western	Mayi-Ndombe	Bandundu ville	Air Congo	Non-urban	Apr. 2022	-3.31632	17.3809	1	0	0	0	14	0	0	0
188	Western	Mayi-Ndombe	Bandundu ville	Concession office	Urban	Apr. 2022	-3.31842	17.3799	1	0	0	0	12	0	0	0
189	Western	Mayi-Ndombe	Bandundu ville	College	Urban	Apr. 2022	-3.32742	17.3799	1	1	0	0	10	1	0	0
190	Western	Mayi-Ndombe	Bandundu ville	Monusco	Non-urban	Apr. 2022	-3.31224	17.3818	1	0	0	0	12	0	0	0
191	Western	Mayi-Ndombe	Bandundu ville	Village Dima	Non-urban	Apr. 2022	-3.27549	17.4886	1	0	0	0	9	0	0	0
192	Western	Mayi-Ndombe	Bandundu ville	Village Buzala	Non-urban	Apr. 2022	-3.3817	17.3912	1	0	0	0	18	0	0	0
193	Western	Mayi-Ndombe	Masambio	Masambio	Non-urban	Apr. 2022	-3.74176	16.6519	1	0	0	0	6	0	0	0
194	Western	Kinshasa	Kinshasa	Lingwala	Urban	May. 2022	-4.328	15.302	0	1	0	0	0	79	0	0
195	Western	Kinshasa	Kinshasa	Lingwala 2	Urban	May. 2022	-4.326	15.305	0	1	0	0	0	21	0	0
196	Western	Kinshasa	Kinshasa	Barumbu	Urban	May. 2022	-4.311	15.326	0	1	0	0	0	38	0	0
197	Western	Kinshasa	Kinshasa	UPC	Urban	May. 2022	-4.332	15.297	1	1	0	0	27	8	0	0
198	Western	Kinshasa	Kinshasa	Echangeur	Urban	May. 2022	-4.375	15.343	1	1	0	0	26	19	0	0
199	Western	Kinshasa	Kinshasa	UCKIN	Urban	Apr. 2022	-4.352	15.241	1	1	0	0	20	14	0	0
200	Western	Kinshasa	Kinshasa	Don Bosco	Urban	Mar. 2022	-4.366	15.207	1	1	0	0	215	35	0	0
201	Western	Kinshasa	Kinshasa	Malweka	Urban	Mar. 2022	-4.376	15.22	1	1	0	0	87	4	0	0
202	Western	Kinshasa	Kinshasa	Masanga Mbila	Urban	Apr. 2022	-4.443	15.279	1	1	0	0	14	12	0	0
203	Western	Kinshasa	Kinshasa	Mbenseke	Urban	Mar. 22022	-4.502	15.226	1	1	0	0	12	4	0	0
204	Western	Kinshasa	Kinshasa	Mitendi	Urban	Mar. 2022	-4.468	15.235	1	1	0	0	40	30	0	0
205	Western	Kinshasa	Kinshasa	Tshangu Mikondo	Urban	Apr. 2022	-4.419	15.427	1	1	0	0	48	18	0	0
206	Western	Kinshasa	Kinshasa	Ngamanzo	Non-urban	Apr. 2022	-4.173	15.539	1	1	0	0	42	6	0	0
207	Western	Kinshasa	Kinshasa	Bu	Non-urban	Apr. 2022	-4.299	15.924	1	1	0	0	12	14	0	0
208	Western	Kinshasa	Kinshasa	Zoo	Urban	Mar. 2022	-4.31079	15.3069	1	1	0	0	144	24	0	0
209	Western	Kinshasa	Kinshasa	Botanic garden	Urban	Mar. 2022	-4.31025	15.3101	1	1	0	0	42	28	0	0
210	Western	Kinshasa	Kinshasa	Haute tension	Urban	Mar. 2022	-4.35412	15.2559	1	1	0	0	45	147	0	0
211	Western	Kinshasa	Kinshasa	Regideso Ndjili	Urban	May. 2022	-4.39042	15.3714	1	0	0	0	41	0	0	0
212	Western	Kinshasa	Kinshasa	Sanga Mamba	Non-urban	Mar. 2022	-4.38496	15.2387	1	0	0	0	102	0	0	0
213	Western	Kinshasa	Kinshasa	Delvaux	Urban	Apr. 2022	-4.38341	15.2595	1	1	0	0	18	21	0	0
214	Western	Kinshasa	Kinshasa	UPN	Urban	Mar. 2022	-4.40677	15.253	1	1	0	0	33	35	0	0
215	Western	Kinshasa	Kinshasa	Camp Kokolo	Urban	Apr. 2022	-4.32531	15.2815	1	1	0	0	21	34	0	0
216	Western	Kinshasa	Kinshasa	CPA	Urban	Apr. 2022	-4.34588	15.1957	1	1	0	0	58	18	0	0
217	Western	Kinshasa	Kinshasa	Masina sans fil	Urban	Apr. 2022	-4.38	15.3772	1	1	0	0	23	41	0	0
218	Western	Kongo Central	Kasangulu	Manoka	Urban	Apr. 2022	-4.5888	15.173	1	0	0	0	75	0	0	0
219	Western	Kongo Central	Kasangulu	Kiloso	Urban	Apr. 2022	-4.6031	15.1699	1	0	0	0	20	0	0	0
220	Western	Kongo Central	Kasangulu	Ferme	Non-urban	Apr. 2022	-4.6055	15.1841	1	0	0	0	22	0	0	0
221	Western	Kongo Central	Kasangulu	Rail	Urban	Apr. 2022	-4.5917	15.172	1	0	0	0	35	0	0	0
222	Western	Kongo Central	Kasangulu	Lycee	Urban	Apr. 2022	-4.585	15.15	1	0	0	0	31	0	0	0
223	Western	Kongo Central	Kasangulu	DGR/C	Urban	Apr. 2022	-4.5892	15.1664	1	0	0	0	17	0	0	0
224	Western	Kongo Central	Mbuba	Mbuba	Non-urban	Jun. 2022	-4.7029	15.0914	1	0	0	0	18	0	0	0
225	Western	Kongo Central	Mvululu	Biaki	Non-urban	Jun. 2022	-4.5386	15.1784	1	0	0	0	16	0	0	0
226	Western	Kongo Central	Mvululu	Mvululu	Non-urban	Jun. 2022	-4.6637	15.2205	1	0	0	0	23	0	0	0
227	Western	Kongo Central	Kisantu	Parking	Urban	Apr. 2022	-5.1374	15.0591	1	0	0	0	85	0	0	0
228	Western	Kongo Central	Kisantu	ITM	Urban	Apr. 2022	-5.126	15.07	1	0	0	0	23	0	0	0
229	Western	Kongo Central	Kisantu	Jardin Botanique	Non-urban	Apr. 2022	-5.132	15.077	1	0	0	0	167	0	0	0
230	Western	Kongo Central	Kisantu	Nkandu	Urban	Apr. 2022	-5.1299	15.0971	1	0	0	0	22	0	0	0
231	Western	Kongo Central	Zongo	CS Boukombe	Non-urban	May. 2022	-4.7761	14.9057	1	0	0	0	22	0	0	0
232	Western	Kongo Central	Zongo	Matanda	Non-urban	May. 2022	-4.7695	14.9114	1	0	0	0	10	0	0	0
233	Western	Kongo Central	Luila	Lycee	Non-urban	May. 2022	-4.8331	15.2113	1	0	0	0	32	0	0	0
234	Western	Kongo Central	Sonabata	Centre de Sante	Non-urban	May. 2022	-4.9024	15.1729	1	0	0	0	32	0	0	0
235	Western	Kongo Central	Madimba	Bureau du territoire	Non-urban	May. 2022	-4.9839	15.1474	1	0	0	0	33	0	0	0
236	Western	Kongo Central	Kikonka	Kikonka	Non-urban	Apr. 2022	-5.1117	15.0886	1	0	0	0	18	0	0	0
237	Western	Kongo Central	Nselo	Nselo	Non-urban	May. 2022	-5.2498	15.3338	1	0	0	0	23	0	0	0
238	Western	Kongo Central	Nlemfu	Nlemfu	Non-urban	Jun. 2022	-5.3038	15.2246	1	0	0	0	26	0	0	0
239	Western	Kongo Central	Ngeba	Ngeba	Non-urban	Jun. 2022	-5.1987	15.2122	1	0	0	0	21	0	0	0
240	Western	Kongo Central	Kimpemba	Kimpemba	Non-urban	Jun. 2022	-5.4836	15.3134	1	0	0	0	20	0	0	0
241	Western	Kongo Central	Kavwaya	kavwaya	Non-urban	Jun. 2022	-5.6188	15.2798	1	0	0	0	26	0	0	0
242	Western	Kongo Central	Kimpangu	Kimpangu	Non-urban	Jun. 2022	-5.3515	15.3975	1	0	0	0	13	0	0	0
243	Western	Kongo Central	Kimaku	Kimaku	Non-urban	Jun. 2022	-5.3948	15.1861	1	0	0	0	97	0	0	0
244	Western	Kongo Central	Mbanza-Ngungu	Kitemoko	Urban	Jun. 2022	-5.27	14.8595	1	1	1	0	53	2	1	0
245	Western	Kongo Central	Mbanza-Ngungu	Ville	Urban	Jun. 2022	-5.2437	14.8611	1	0	0	0	27	0	0	0
246	Western	Kongo Central	Mbanza-Ngungu	Paroisse Kimbanguisme	Urban	Jun. 2022	-5.2304	14.8711	1	0	0	0	28	0	0	0
247	Western	Kongo Central	Mbanza-Ngungu	Kinzau	Non-urban	Jun. 2022	-5.2704	14.9354	1	0	0	0	12	0	0	0
248	Western	Kongo Central	Mbanza-Ngungu	Guest	Urban	Jun. 2022	-5.2558	14.8587	1	0	0	0	5	0	0	0
249	Western	Kongo Central	Kolofuma	Village Kolofuma	Non-urban	May. 2022	-5.4261	14.8244	1	0	0	0	15	0	0	0
250	Western	Kongo Central	Tumba Mission	Tumba Mission	Urban	May. 2022	-5.4462	14.623	1	0	0	0	15	0	0	0
251	Western	Kongo Central	Kwilu Ngongo	kwilu Ngongo	Urban	May. 2022	-5.5042	14.6949	1	0	0	0	40	0	0	0
252	Western	Kongo Central	Gombe Sud	Gombe Sud	Non-urban	May. 2022	-5.7262	14.9426	1	0	0	0	11	0	0	0
253	Western	Kongo Central	Lukala	Lukala	Urban	May. 2022	-5.5108	14.5184	1	0	0	0	11	0	0	0
254	Western	Kongo Central	Kimpese	Terrain Madiadia Gauthia	Non-urban	Apr. 2022	-5.5723	14.4408	1	1	1	0	146	1	2	0
255	Western	Kongo Central	Kimpese	IME	Urban	Apr. 2022	-5.1696	14.4605	1	0	0	0	100	0	0	0
256	Western	Kongo Central	Kimpese	Crafod	Urban	Apr. 2022	-5.5612	14.4505	1	0	0	0	31	0	0	0
257	Western	Kongo Central	Kimpese	Usine Cinat	Urban	May. 2022	-5.5723	14.4408	1	0	0	0	12	0	0	0
258	Western	Kongo Central	Kimpese	Stade Ekimenike	Urban	May. 2022	-5.5508	14.4273	1	0	0	0	16	0	0	0
259	Western	Kongo Central	Kimpese	Parking	Urban	May. 2022	-5.5619	14.4273	1	0	0	0	10	0	0	0
260	Western	Kongo Central	Malanga	Malanga	Non-urban	May. 2022	-5.5569	14.353	1	0	0	0	64	0	0	0
261	Western	Kongo Central	Malanga	Kumba	Non-urban	Apr. 2022	-5.5	14.3215	1	0	0	0	27	0	0	0
262	Western	Kongo Central	Malanga	Kiasunga	Non-urban	Apr. 2022	-5.4175	14.3251	1	0	0	0	124	0	0	0
263	Western	Kongo Central	Viaza	Viaza	Non-urban	Apr. 2022	-5.3674	14.0837	1	1	0	1	15	1	0	1
264	Western	Kongo Central	Malanga	zamba	Non-urban	Apr. 2022	-5.5329	14.3295	1	0	0	0	14	0	0	0
265	Western	Kongo Central	Village Minkelo	Village Minkelo	Non-urban	May. 2022	-5.6488	14.1823	1	0	0	0	14	0	0	0
266	Western	Kongo Central	Songololo	Parking	Urban	May. 2022	-5.6991	14.04	1	0	0	0	41	0	0	0
267	Western	Kongo Central	Village Kisonga	Village Kisonga	Non-urban	May. 2022	-5.7603	13.9814	1	0	0	0	16	0	0	0
268	Western	Kongo Central	Peage Kenge	Peage Kenge	Non-urban	May. 2022	-5.7652	13.6647	1	0	0	0	44	0	0	0
269	Western	Kongo Central	Luozi	Camp Coreman	Urban	May. 2022	-4.939	14.1368	1	0	0	0	46	0	0	0
270	Western	Kongo Central	Luozi	Stade de Luozi	Urban	May. 2022	-4.9463	14.1225	1	0	0	0	41	0	0	0
271	Western	Kongo Central	Village Chantier	Village Chantier	Non-urban	May. 2022	-5.1891	14.3167	1	0	0	0	10	0	0	0
272	Western	Kongo Central	Matadi	Kalankala	Urban	May. 2022	-5.825	13.46	1	1	0	0	70	20	0	0
273	Western	Kongo Central	Matadi	Soyo	Urban	May. 2022	-5.8413	13.456	1	0	0	0	23	0	0	0
274	Western	Kongo Central	Matadi	Toulouse	Urban	May. 2022	-5.842	13.448	1	0	0	0	17	0	0	0
275	Western	Kongo Central	Matadi	Soyo 2	Urban	May. 2022	-5.842	13.457	1	0	0	0	12	0	0	0
276	Western	Kongo Central	Matadi	Mvuzi	Urban	May. 2022	-5.825	13.46	1	0	0	0	13	0	0	0
277	Western	Kongo Central	Matadi	Kinkanda	Urban	May. 2022	-5.8359	13.4431	1	0	0	0	116	0	0	0
278	Western	Kongo Central	Matadi	Port	Urban	May. 2022	-5.8295	13.4327	1	0	0	0	24	0	0	0
279	Western	Kongo Central	Matadi	Mpozo	Urban	May. 2022	-5.8371	13.4934	1	0	0	0	8	0	0	0
280	Western	Kongo Central	Matadi	Nkinzao	Urban	May. 2022	-5.8487	13.4792	1	0	0	0	10	0	0	0
281	Western	Kongo Central	Matadi	Ville	Urban	May. 2022	-5.819	13.4607	1	0	0	0	36	25	0	0
282	Western	Kongo Central	Matadi	Ravin Leopard	Urban	May. 2022	-5.813	13.464	1	0	0	0	3	0	0	0
283	Western	Kongo Central	Matadi	Armee du Salut	Urban	May. 2022	-5.8192	13.4805	1	0	0	0	6	0	0	0
284	Western	Kongo Central	Kizulu	Kizulu	Non-urban	Jun. 2022	-5.6119	13.4438	1	0	0	0	6	0	0	0
285	Western	Kongo Central	Kinzamvuete	Kinzamvuete	Non-urban	Jun. 2022	-5.4991	13.2961	1	0	0	0	6	0	0	0
286	Western	Kongo Central	Inga	Snel	Non-urban	Jun. 2022	-5.5173	13.577	1	0	0	0	18	0	0	0
287	Western	Kongo Central	Seke Banza	Ecole Mukiele	Non-urban	Jun. 2022	-5.3407	13.2802	1	0	0	0	10	0	0	0
288	Western	Kongo Central	Sumbi	Sumbi	Non-urban	Jun. 2022	-4.9548	13.3313	1	0	0	0	13	0	0	0
289	Western	Kongo Central	Matern	Matern	Non-urban	Jun. 2022	-5.6993	13.0617	1	0	0	0	6	0	0	0
290	Western	Kongo Central	Boma	Mbangu Basolongo	Urban	May. 2022	-5.8264	130607	1	0	0	0	27	0	0	0
291	Western	Kongo Central	Boma	Marche Dumbi	Urban	May. 2022	-5.8225	13.0547	1	0	0	0	12	0	0	0
292	Western	Kongo Central	Boma	Cathedrale	Urban	May. 2022	-5.8532	13.0561	1	0	0	0	17	0	0	0
293	Western	Kongo Central	Boma	Ville bcdc	Urban	May. 2022	-5.8514	13.0543	1	0	0	0	20	0	0	0
294	Western	Kongo Central	Boma	Fisher	Urban	Jun. 2022	-5.8559	13.0612	1	0	0	0	5	0	0	0
295	Western	Kongo Central	Tshela	Ecole Mbata Ntombo	Urban	Apr. 2022	-5.0055	12.9458	1	0	0	0	8	0	0	0
296	Western	Kongo Central	Tshela	Centre Mbata Khonde	Urban	Apr. 2022	-4.9952	12.9466	1	0	0	0	10	0	0	0
297	Western	Kongo Central	Tshela	Kasi Pompage	Urban	Apr. 2022	-4.99	12.9377	1	0	0	0	4	0	0	0
298	Western	Kongo Central	Kangu Mayombe	Camp Courte Joie	Non-urban	Apr. 2022	-5.2641	12.9502	1	0	0	0	12	0	0	0
299	Western	Kongo Central	Lukula	Parking	Non-urban	May. 2022	-5.337	12.9199	1	0	0	0	12	0	0	0
300	Western	Kongo Central	Nsanda	Nsanda	Non-urban	Jun. 2022	-5.6572	13.4421	1	0	0	0	14	0	0	0
301	Western	Kongo Central	Kwakwa	Kwakwa	Non-urban	Jun. 2022	-5.5391	13.3928	1	0	0	0	7	0	0	0
302	Western	Kongo Central	Nzadi	Nzadi	Non-urban	Jun. 2022	-5.8514	12.7247	1	0	0	0	5	0	0	0
303	Western	Kongo Central	Muanda	Funa	Urban	May. 2022	-5.945	12.3511	1	0	0	0	49	0	0	0
304	Western	Kongo Central	Muanda	Sainte Trinite	Urban	Apr. 2022	-5.9113	12.3895	1	0	0	0	12	0	0	0
305	Western	Kongo Central	Muanda	Werra flat	Urban	Apr. 2022	-5.9203	12.3701	1	0	0	0	4	0	0	0
306	Western	Kongo Central	Muanda	Kitona	Non-urban	Apr. 2022	-5.917	12.4259	1	0	0	0	8	0	0	0
307	Western	Kongo Central	Muanda	Banana	Urban	Apr. 2022	-5.8718	12.2842	1	0	0	0	8	0	0	0
308	Western	Kongo Central	Nsiamfumu	Nsiamfumu	Non-urban	Apr. 2022	-5.8718	12.2842	1	0	0	0	12	0	0	0
												-
