# Supplementary material for: Geographic expansion of the introduced Aedes albopictus and other native Aedes species in the Democratic Republic of the Congo
Source: Parasit Vectors. 2024 Jan 26;17:35. doi: 10.1186/s13071-024-06137-4 (PMC10811949; doi:10.1186/s13071-024-06137-4)
Supplement: Supplementary file 5 — Additional file 5: Dataset S3. Additional presence data. [file 13071_2024_6137_MOESM5_ESM.xlsx]

## Sheet: Sheet1
No	Region	Province	City	Sites	Long	Lat
1	Northern	Tshuapa	Boende	Hotel Boende	-0.277902	20.8775
2	Northern	Tshuapa	Boende	Hopital Boende	-0.277361	20.8831
3	Western	Kongo central	Matadi	Camp Molayi	-5.81564	13.4633
4	Western	Kongo central	Matadi	Soyo safari	-5.85128	13.4637
5	Western	Kongo central	Matadi	Hopital General Kinkanda	-5.85128	13.4637
6	Western	Kinshasa	Kinshasa	Kindele	-5.81564	14.4633
