# Supplementary material for: Geographic expansion of the introduced Aedes albopictus and other native Aedes species in the Democratic Republic of the Congo
Source: Parasit Vectors. 2024 Jan 26;17:35. doi: 10.1186/s13071-024-06137-4 (PMC10811949; doi:10.1186/s13071-024-06137-4)
Supplement: Supplementary file 6 — Additional file 6: Dataset S4. Presence dataset used in MaxEnt. [file 13071_2024_6137_MOESM6_ESM.csv]

species	dd long	dd lat
Ae. albopictus	23.633	-6.134
Ae. albopictus	20.802	-6.417
Ae. albopictus	20.754246	-6.417432
Ae. albopictus	20.78938	-6.43253
Ae. albopictus	20.78805	-6.4415
Ae. albopictus	20.860024	-6.375702
Ae. albopictus	20.93185	-6.88061
Ae. albopictus	20.923606	-6.877416
Ae. albopictus	20.88318	-7.24498
Ae. albopictus	20.89012	-7.2452
Ae. albopictus	25.921337	-2.954643
Ae. albopictus	25.918365	-2.910455
Ae. albopictus	25.925765	-2.938207
Ae. albopictus	19.778396	-5.646966
Ae. albopictus	19.30708	-5.74123
Ae. albopictus	19.586134	-4.981708
Ae. albopictus	19.596129	-4.942728
Ae. albopictus	18.838075	-5.039178
Ae. albopictus	18.82999	-5.06685
Ae. albopictus	18.434047	-4.415408
Ae. albopictus	18.730487	-4.832841
Ae. albopictus	18.611633	-4.557245
Ae. albopictus	17.901143	-4.772692
Ae. albopictus	18.147526	-6.151968
Ae. albopictus	17.61432	-4.79974
Ae. albopictus	18.960157	-7.293896
Ae. albopictus	19.15929	-6.24636
Ae. albopictus	17.04916	-4.82768
Ae. albopictus	17.03766	-4.82458
Ae. albopictus	16.36962	-4.58065
Ae. albopictus	17.3809	-3.31632
Ae. albopictus	17.3799	-3.32742
Ae. albopictus	17.38182	-3.31224
Ae. albopictus	17.39119	-3.3817
Ae. albopictus	17.48857	-3.27549
Ae. albopictus	16.65195	-3.74176
Ae. albopictus	15.235	-4.468
Ae. albopictus	15.924	-4.299
Ae. albopictus	15.207	-4.366
Ae. albopictus	15.306877	-4.3107854
Ae. albopictus	15.343	-4.375
Ae. albopictus	15.173	-4.5888
Ae. albopictus	15.172	-4.5917
Ae. albopictus	15.0914	-4.7029
Ae. albopictus	15.2205	-4.6637
Ae. albopictus	15.07	-5.126
Ae. albopictus	15.077	-5.132
Ae. albopictus	15.097146	-5.129903
Ae. albopictus	15.2113	-4.8331
Ae. albopictus	15.1474	-4.9839
Ae. albopictus	15.2122	-5.1987
Ae. albopictus	15.3975	-5.3515
Ae. albopictus	14.8611	-5.2437
Ae. albopictus	14.9354	-5.2704
Ae. albopictus	14.8244	-5.4261
Ae. albopictus	14.4408	-5.5723
Ae. albopictus	14.4408	-5.5723
Ae. albopictus	13.9814	-5.7603
Ae. albopictus	13.6647	-5.7652
Ae. albopictus	14.1225	-4.9463
Ae. albopictus	14.3167	-5.1891
Ae. albopictus	13.448	-5.842
Ae. albopictus	13.4431	-5.8359
Ae. albopictus	13.464	-5.813
Ae. albopictus	13.4438	-5.6119
Ae. albopictus	13.2961	-5.4991
Ae. albopictus	13.2802	-5.3407
Ae. albopictus	13.0561	-5.8532
Ae. albopictus	13.0543	-5.8514
Ae. albopictus	12.9466	-4.9952
Ae. albopictus	12.9199	-5.337
Ae. albopictus	12.3511	-5.945
Ae. albopictus	12.2842	-5.8718
Ae. albopictus	12.2842	-5.8718
Ae. albopictus	18.26	0.048
Ae. albopictus	18.266	0.061
Ae. albopictus	18.284	0.048
Ae. albopictus	18.2543	0.0466
Ae. albopictus	18.27	0.0632
Ae. albopictus	18.3168	0.0666
Ae. albopictus	20.8791	-0.2857
Ae. albopictus	20.8773	-0.3003
Ae. albopictus	19.80106	3.24312
Ae. albopictus	19.8692	3.2233
Ae. albopictus	19.7866	3.2464
Ae. albopictus	19.0925	3.707
Ae. albopictus	18.5962	4.3356
Ae. albopictus	18.6046	4.3212
Ae. albopictus	18.5904	4.3438
Ae. albopictus	20.1001	2.4708
Ae. albopictus	20.3051	3.3229
Ae. albopictus	20.3112	3.3587
Ae. albopictus	20.8835	3.3547
Ae. albopictus	20.9964	4.2594
Ae. albopictus	21.0055	4.2841
Ae. albopictus	21.524	2.1463
Ae. albopictus	21.51	2.1723
Ae. albopictus	21.4923	2.1385
Ae. albopictus	19.7918	3.2466
Ae. albopictus	22.4615	2.186
Ae. albopictus	22.5155	2.1943
Ae. albopictus	22.4774	2.2227
Ae. albopictus	25.2208	0.5156
Ae. albopictus	25.1767	0.5134
Ae. albopictus	25.2005	0.5183
Ae. albopictus	25.2417	0.5259
Ae. albopictus	25.1833	0.4966
Ae. albopictus	25.2856	0.4894
Ae. albopictus	25.3187	1.5531
Ae. albopictus	24.724152	2.7917
Ae. albopictus	24.7211	2.8227
Ae. albopictus	28.8476	-2.5053
