# Supplementary material for: Geographic expansion of the introduced Aedes albopictus and other native Aedes species in the Democratic Republic of the Congo
Source: Parasit Vectors. 2024 Jan 26;17:35. doi: 10.1186/s13071-024-06137-4 (PMC10811949; doi:10.1186/s13071-024-06137-4)
Supplement: Supplementary file 7 — Additional file 7: Table S1. Spearman correlations among environmental variables. [file 13071_2024_6137_MOESM7_ESM.xlsx]

## Sheet: Sheet1
				Spearman correlations
			Bio1	Bio2	Bio4	Bio5	Bio6	Bio7	Bio10	Bio11	Bio12	Bio13	Bio14	Bio15	Bio16	Bio17	Bio18	EVI	NVDI	DEM	Dry_season
Spearman's rho	Bio1	Correlation Coefficient	1000	-,639**	-,120*	,614**	,863**	-,522**	,941**	,755**	,150**	-,103	,271**	-,280**	-,304**	,235**	,382**	,097	,047	-,885**	-,249**
		Sig. (2-tailed)	.	,000	,036	,000	,000	,000	,000	,000	,008	,070	,000	,000	,000	,000	,000	,090	,408	,000	,000
		N	308	308	308	308	308	308	308	308	308	308	308	308	308	308	308	308	308	308	308
	Bio2	Correlation Coefficient	-,639**	1000	-,131*	-,028	-,552**	,629**	-,761**	-,234**	,092	,084	-,098	,128*	,593**	-,086	-,650**	-,234**	-,213**	,818**	,111
		Sig. (2-tailed)	,000	.	,021	,624	,000	,000	,000	,000	,108	,139	,087	,025	,000	,134	,000	,000	,000	,000	,050
		N	308	308	308	308	308	308	308	308	308	308	308	308	308	308	308	308	308	308	308
	Bio4	Correlation Coefficient	-,120*	-,131*	1000	-,133*	-,396**	,436**	,105	-,644**	-,747**	,102	-,788**	,844**	-,075	-,857**	,025	-,148**	-,111	-,090	,844**
		Sig. (2-tailed)	,036	,021	.	,019	,000	,000	,066	,000	,000	,074	,000	,000	,191	,000	,658	,009	,051	,116	,000
		N	308	308	308	308	308	308	308	308	308	308	308	308	308	308	308	308	308	308	308
	Bio5	Correlation Coefficient	,614**	-,028	-,133*	1000	,347**	,157**	,538**	,525**	-,037	-,105	-,042	,030	-,141*	-,045	,060	-,056	-,069	-,360**	-,013
		Sig. (2-tailed)	,000	,624	,019	.	,000	,006	,000	,000	,515	,065	,459	,595	,013	,427	,293	,324	,227	,000	,818
		N	308	308	308	308	308	308	308	308	308	308	308	308	308	308	308	308	308	308	308
	Bio6	Correlation Coefficient	,863**	-,552**	-,396**	,347**	1000	-,792**	,745**	,876**	,501**	-,101	,619**	-,631**	-,133*	,593**	,285**	,185**	,103	-,766**	-,553**
		Sig. (2-tailed)	,000	,000	,000	,000	.	,000	,000	,000	,000	,076	,000	,000	,019	,000	,000	,001	,071	,000	,000
		N	308	308	308	308	308	308	308	308	308	308	308	308	308	308	308	308	308	308	308
	Bio7	Correlation Coefficient	-,522**	,629**	,436**	,157**	-,792**	1000	-,458**	-,578**	-,487**	,184**	-,706**	,724**	,245**	-,689**	-,257**	-,189**	-,125*	,564**	,643**
		Sig. (2-tailed)	,000	,000	,000	,006	,000	.	,000	,000	,000	,001	,000	,000	,000	,000	,000	,001	,028	,000	,000
		N	308	308	308	308	308	308	308	308	308	308	308	308	308	308	308	308	308	308	308
	Bio10	Correlation Coefficient	,941**	-,761**	,105	,538**	,745**	-,458**	1000	,551**	-,038	-,086	,085	-,102	-,421**	,054	,478**	,164**	,122*	-,942**	-,079
		Sig. (2-tailed)	,000	,000	,066	,000	,000	,000	.	,000	,502	,130	,137	,073	,000	,341	,000	,004	,032	,000	,162
		N	308	308	308	308	308	308	308	308	308	308	308	308	308	308	308	308	308	308	308
	Bio11	Correlation Coefficient	,755**	-,234**	-,644**	,525**	,876**	-,578**	,551**	1000	,635**	-,088	,691**	-,704**	,030	,687**	,126*	,196**	,123*	-,524**	-,644**
		Sig. (2-tailed)	,000	,000	,000	,000	,000	,000	,000	.	,000	,123	,000	,000	,598	,000	,027	,001	,032	,000	,000
		N	308	308	308	308	308	308	308	308	308	308	308	308	308	308	308	308	308	308	308
	Bio12	Correlation Coefficient	,150**	,092	-,747**	-,037	,501**	-,487**	-,038	,635**	1000	,302**	,798**	-,855**	,503**	,864**	,121*	,236**	,170**	,006	-,753
		Sig. (2-tailed)	,008	,108	,000	,515	,000	,000	,502	,000	.	,000	,000	,000	,000	,000	,034	,000	,003	,910	,000
		N	308	308	308	308	308	308	308	308	308	308	308	308	308	308	308	308	308	308	308
	Bio13	Correlation Coefficient	-,103	,084	,102	-,105	-,101	,184**	-,086	-,088	,302**	1000	-,172**	,103	,607**	-,079	,267**	,016	-,002	,160**	,138**
		Sig. (2-tailed)	,070	,139	,074	,065	,076	,001	,130	,123	,000	.	,003	,071	,000	,168	,000	,775	,974	,005	,015
		N	308	308	308	308	308	308	308	308	308	308	308	308	308	308	308	308	308	308	308
	Bio14	Correlation Coefficient	,271**	-,098	-,788**	-,042	,619**	-,706**	,085	,691**	,798**	-,172**	1000	-,951**	,109	,956**	,022	,170**	,107	-,176**	-,868**
		Sig. (2-tailed)	,000	,087	,000	,459	,000	,000	,137	,000	,000	,003	.	,000	,055	,000	,700	,003	,061	,002	,000
		N	308	308	308	308	308	308	308	308	308	308	308	308	308	308	308	308	308	308	308
	Bio15	Correlation Coefficient	-,280**	,128*	,844**	,030	-,631**	,724**	-,102	-,704**	-,855**	,103	-,951**	1000	-,066	-,987**	-,115*	-,255**	-,198**	,173**	,932**
		Sig. (2-tailed)	,000	,025	,000	,595	,000	,000	,073	,000	,000	,071	,000	.	,251	,000	,043	,000	,000	,002	,000
		N	308	308	308	308	308	308	308	308	308	308	308	308	308	308	308	308	308	308	308
	Bio16	Correlation Coefficient	-,304**	,593**	-,075	-,141*	-,133*	,245**	-,421**	,030	,503**	,607**	,109	-,066	1000	,118*	-,285**	-,130*	-,159**	,440**	,032**
		Sig. (2-tailed)	,000	,000	,191	,013	,019	,000	,000	,598	,000	,000	,055	,251	.	,039	,000	,022	,005	,000	,570
		N	308	308	308	308	308	308	308	308	308	308	308	308	308	308	308	308	308	308	308
	Bio17	Correlation Coefficient	,235**	-,086	-,857**	-,045	,593**	-,689**	,054	,687**	,864**	-,079	,956**	-,987**	,118*	1000	,083	,237**	,184**	-,128*	-,917*
		Sig. (2-tailed)	,000	,134	,000	,427	,000	,000	,341	,000	,000	,168	,000	,000	,039	.	,147	,000	,001	,025	,000
		N	308	308	308	308	308	308	308	308	308	308	308	308	308	308	308	308	308	308	308
	Bio18	Correlation Coefficient	,382**	-,650**	,025	,060	,285**	-,257**	,478**	,126*	,121*	,267**	,022	-,115*	-,285**	,083	1000	,333**	,317**	-,503**	-,082
		Sig. (2-tailed)	,000	,000	,658	,293	,000	,000	,000	,027	,034	,000	,700	,043	,000	,147	.	,000	,000	,000	,147
		N	308	308	308	308	308	308	308	308	308	308	308	308	308	308	308	308	308	308	308
	EVI	Correlation Coefficient	,097	-,234**	-,148**	-,056	,185**	-,189**	,164**	,196**	,236**	,016	,170**	-,255**	-,130*	,237**	,333**	1000	,962**	-,231**	-,258**
		Sig. (2-tailed)	,090	,000	,009	,324	,001	,001	,004	,001	,000	,775	,003	,000	,022	,000	,000	.	,000	,000	,000
		N	308	308	308	308	308	308	308	308	308	308	308	308	308	308	308	308	308	308	308
	NVDI	Correlation Coefficient	,047	-,213**	-,111	-,069	,103	-,125*	,122*	,123*	,170**	-,002	,107	-,198**	-,159**	,184**	,317**	,962**	1000	-,194**	-,213**
		Sig. (2-tailed)	,408	,000	,051	,227	,071	,028	,032	,032	,003	,974	,061	,000	,005	,001	,000	,000	.	,001	,002
		N	308	308	308	308	308	308	308	308	308	308	308	308	308	308	308	308	308	308	308
	DEM	Correlation Coefficient	-,885**	,818**	-,090	-,360**	-,766**	,564**	-,942**	-,524**	,006	,160**	-,176**	,173**	,440**	-,128*	-,503**	-,231**	-,194**	1000	,127
		Sig. (2-tailed)	,000	,000	,116	,000	,000	,000	,000	,000	,910	,005	,002	,002	,000	,025	,000	,000	,001	.	,025
		N	308	308	308	308	308	308	308	308	308	308	308	308	308	308	308	308	308	308	308
	Dry_season	Correlation Coefficient	-,249**	,111	,844**	-,013	-,553**	,643**	-,079	-,644**	-,753	,138**	-,868**	,932**	,032**	-,917**	-,082	-,258**	-,213**	,127	1000
		Sig. (2-tailed)	,000	,050	,000	,818	,000	,000	,162	,000	,000	,015	,000	,000	,570	,000	,147	,000	,002	,025	.
		N	308	308	308	308	308	308	308	308	308	308	308	308	308	308	308	308	308	308	308
**. Correlation is significant at the 0.01 level (2-tailed).
