# Supplementary material for: Geographic expansion of the introduced Aedes albopictus and other native Aedes species in the Democratic Republic of the Congo
Source: Parasit Vectors. 2024 Jan 26;17:35. doi: 10.1186/s13071-024-06137-4 (PMC10811949; doi:10.1186/s13071-024-06137-4)
Supplement: Supplementary file 9 — Additional file 9: Dataset S5. Environmental variable values. [file 13071_2024_6137_MOESM9_ESM.xlsx]

## Sheet: Sheet1
No	Region	City/Locality	Site	Settlment	Ae. albopictus	Bio1	Bio2	Bio4	Bio5	Bio6	Bio7	Bio10	Bio11	Bio12	Bio13	Bio14	Bio15	Bio16	Bio17	Bio18	EVI	NVDI	DEM	Dry_season_length
1	South-east	Kolwezi	IT Mutoshi	rural	0	19.45	14.0167	172.64	28.8	8	20.8	20.9333	16.9	1260	241	0	95.6073	663	3	278	0.1938	0.3226	1517	5
2	South-east	Kolwezi	Mangezi	urban	0	19.4542	14.0583	173.905	28.8	8	20.8	20.9333	16.8833	1291	247	0	94.427	675	3	289	0.1591	0.2772	1521	5
3	South-east	Kolwezi	Village Kazembe	rural	0	19.6583	15.1	179.644	30	7.1	22.9	21.3333	17.0667	1218	233	0	96.113	645	3	264	0.2649	0.485	1392	5
4	South-east	Fungurume	Furungume	rural	0	20.9167	15	197.959	30.9	8.4	22.5	22.8167	18.1167	1151	216	0	95.9496	602	1	253	0.3222	0.5811	1197	5
5	South-east	Fungurume	Mutende	rural	0	21.0292	15.2417	198.648	31.2	8.3	22.9	22.95	18.2333	1144	216	0	96.0636	600	1	252	0.2286	0.4177	1162	5
6	South-east	Likasi	Likasi Park	urban	0	20.6792	14.6917	212.683	30.4	8.5	21.9	22.6167	17.6333	1236	238	0	97.3328	667	1	268	0.1865	0.3148	1272	5
7	South-east	Likasi	CFP SNCC	urban	0	20.6	14.6667	211.853	30.3	8.4	21.9	22.5167	17.5667	1245	240	0	97.2454	671	1	271	0.1845	0.3198	1293	5
8	South-east	Likasi	Peripherie Likasi	rural	0	20.8708	16.1417	216.054	31.5	7.4	24.1	23	17.8	1166	226	0	99.9528	645	0	243	0.2413	0.4261	1163	5
9	South-east	Kasumbalesa	CM	rural	0	19.5292	15.975	208.778	29.6	6.7	22.9	21.7667	16.5333	1199	271	0	112.23	768	0	177	0.2103	0.3467	1327	6
10	South-east	Kasumbalesa	Bandundu	rural	0	19.3042	16.4417	214.195	29.6	6.1	23.5	21.55	16.2167	1206	271	0	111.868	769	0	179	0.3756	0.6426	1321	6
11	South-east	Kasumbalesa	Hopital Moena	rural	0	19.5667	15.8667	207.97	29.6	6.8	22.8	21.8	16.5833	1200	272	0	112.463	770	0	176	0.2378	0.402	1337	6
12	South-east	Kasumbalesa	Beton	rural	0	19.5542	16.275	211.912	29.8	6.5	23.3	21.8	16.5	1193	268	0	112.296	764	0	175	0.2162	0.3602	1317	6
13	South-east	Kasumbalesa	Douane	urban	0	19.4208	15.775	215.179	29.5	6.5	23	21.75	16.35	1201	271	0	112.682	772	0	175	0.1016	0.187	1344	6
14	South-east	Sakania	Diocese	rural	0	19.5667	16.5	259.495	30.5	5	25.5	22.2	15.8667	1228	289	0	114.069	815	0	169	0.3024	0.5726	1275	6
15	South-east	Sakania	Eglise communautaire	rural	0	19.4875	16.6583	259.117	30.7	5	25.7	21.9667	15.8167	1221	288	0	114.448	813	0	168	0.3177	0.6143	1265	6
16	South-east	Sakania	Rural Sakania	rural	0	19.4875	16.6583	259.117	30.7	5	25.7	21.9667	15.8167	1221	288	0	114.448	813	0	168	0.3309	0.6422	1258	6
17	South-east	Kipushi	Kamarenge	rural	0	19.5583	16.55	213.316	30.2	6	24.2	21.7667	16.5	1222	248	0	106.946	737	1	223	0.2417	0.4026	1363	6
18	South-east	Kipushi	OUA	rural	0	19.8042	16.1583	205.962	30.1	6.8	23.3	21.9667	16.8667	1216	247	0	106.948	735	1	220	0.2322	0.4024	1346	6
19	South-east	Kambove	Hopital Gecamines	rural	0	19.7208	14.5083	200.788	29.3	7.5	21.8	21.6667	16.8667	1223	234	0	96.7734	651	2	269	0.1554	0.2563	1389	5
20	South-east	Kambove	Kapunpi	rural	0	19.55	14.4	201.099	29.1	7.4	21.7	21.5	16.6833	1229	235	0	96.8556	654	2	271	0.1563	0.2892	1450	5
21	South-east	Kambove	Village Kambove	rural	0	19.9	14.6167	200.08	29.5	7.7	21.8	21.8333	17.0667	1204	230	0	97.3641	643	1	263	0.2469	0.4362	1398	5
22	South-east	Kasenga	Kaboka	rural	0	22.5625	14.4917	194.867	31.9	10.8	21.1	24.35	19.7833	1174	241	0	101.966	660	0	212	0.2397	0.4282	946	5
23	South-east	Kasenga	Kaboka 2	rural	0	22.5625	14.4917	194.867	31.9	10.8	21.1	24.35	19.7833	1174	241	0	101.966	660	0	212	0.3328	0.5826	947	5
24	South-east	Kasenga	Morano	rural	0	22.55	14.5	196.816	31.9	10.7	21.2	24.35	19.7333	1171	240	0	101.881	656	0	212	0.2644	0.4557	955	5
25	South-east	Kasenga	Morano 2	rural	0	22.5458	14.525	197.063	31.9	10.7	21.2	24.3667	19.7333	1171	240	0	101.889	657	0	212	0.2644	0.4557	954	5
26	South-east	Kilwa	Kinsali	rural	0	23.425	13.1	158.566	31.6	13.3	18.3	24.85	21.1167	1090	207	0	89.3149	535	1	237	0.2538	0.438	948	4
27	South-east	Kilwa	Kinsali 2	rural	0	23.4042	13.525	159.566	31.8	13.1	18.7	24.85	21.0833	1090	207	0	89.1942	534	1	240	0.2528	0.4086	951	4
28	South-east	Kilwa	Katenge	rural	0	23.4917	13.0667	157.044	31.6	13.5	18.1	24.9167	21.2	1086	206	0	89.3536	533	1	235	0.2826	0.4715	940	4
29	South-east	Kilwa	Katenge 2	rural	0	23.5083	13.45	156.914	31.8	13.4	18.4	24.9167	21.2167	1085	206	0	89.2182	533	1	235	0.2826	0.4715	933	4
30	South-east	Kilwa	Kilwa	rural	0	23.5333	12.6833	158.693	31.4	13.6	17.8	25	21.25	1063	204	0	90.5437	528	1	225	0.2864	0.6124	943	4
31	South-east	Kashobwe	Mulondela	rural	0	23.3333	13.7333	169.509	31.8	12.4	19.4	24.9667	20.9167	1144	222	0	93.9039	585	1	227	0.251	0.4565	933	4
32	South-east	Kashobwe	Mulondela 2	rural	0	23.3333	13.7333	169.509	31.8	12.4	19.4	24.9667	20.9167	1144	222	0	93.9039	585	1	227	0.251	0.4565	932	4
33	South-east	Kashobwe	Centre	rural	0	23.3333	13.7333	169.509	31.8	12.4	19.4	24.9667	20.9167	1144	222	0	93.9039	585	1	227	0.251	0.4565	933	4
34	South-east	Kashobwe	Centre 2	rural	0	23.3333	13.7333	169.509	31.8	12.4	19.4	24.9667	20.9167	1144	222	0	93.9039	585	1	227	0.251	0.4565	932	4
35	South-east	Kashobwe	Kashobwe	rural	0	23.3583	13.8333	172.071	32	12.3	19.7	25	20.9	1146	222	0	93.7648	585	1	230	0.3139	0.5282	931	4
36	South-east	Lubumbashi	Garage Meteo	urban	0	20.7333	15.6667	204.643	31	7.9	23.1	22.75	17.8333	1115	237	0	109.752	697	0	179	0.1685	0.2952	1258	5
37	South-east	Lubumbashi	Faculte Agronomie	urban	0	20.6042	15.5417	196.798	30.5	8.1	22.4	22.7167	17.8333	1113	238	0	109.735	698	0	178	0.1864	0.3289	1277	5
38	South-east	Lubumbashi	Meteo 2	urban	0	20.8833	15.6	205.541	31.1	8.2	22.9	22.9	17.9833	1115	237	0	109.756	698	0	178	0.1685	0.2952	1252	5
39	South-east	Lubumbashi	Meteo	urban	0	20.8833	15.6	205.541	31.1	8.2	22.9	22.9	17.9833	1115	237	0	109.756	698	0	178	0.1739	0.2985	1247	5
40	South-east	Lubumbashi	Kiwele	urban	0	21	14.9667	205.868	30.6	9	21.6	23.05	18.1167	1159	247	0	108.572	722	0	185	0.124	0.2388	1258	5
41	South-east	Lubumbashi	Botanic garden	urban	0	21.1167	15	206.423	30.8	9	21.8	23.1333	18.2167	1135	242	0	109.209	709	0	181	0.2056	0.3906	1241	5
42	South-east	Lubumbashi	Commune annexe	urban	0	19.8333	16.35	217.656	30.8	5.9	24.9	22.0667	16.7333	1152	240	0	106.373	694	0	199	0.3751	0.6637	1306	5
43	South-east	Lubumbashi	Quartier Kisanga	urban	0	21.15	15.65	207.441	31.3	8.5	22.8	23.2167	18.2667	1173	248	0	107.844	726	0	195	0.1812	0.3144	1225	5
44	South-east	Lubumbashi	Camp SNCC	urban	0	21.05	15.0667	204.317	30.7	9	21.7	23.0833	18.1833	1161	248	0	108.65	724	0	185	0.1317	0.2553	1250	5
45	South-east	Lubumbashi	Cercle hippique	urban	0	21.0708	15.675	207.216	31.2	8.4	22.8	23.1167	18.1667	1117	239	0	109.917	701	0	178	0.1965	0.3329	1223	5
46	South-east	Lubumbashi	Garage SNCC	urban	0	21.0208	15.1083	205.531	30.7	8.8	21.9	23.0833	18.1333	1173	250	0	108.308	729	0	188	0.1317	0.2553	1248	5
47	South-east	Lubumbashi	Golf	urban	0	20.35	16.45	217.726	31.1	6.8	24.3	22.5	17.2667	1130	245	0	110.102	712	0	179	0.2728	0.4784	1229	5
48	South-east	Lubumbashi	Bel air	urban	0	21.0292	15.0917	204.955	30.7	8.9	21.8	23.0833	18.15	1145	245	0	108.877	715	0	182	0.1556	0.2998	1241	5
49	South-east	Kamina	Garage Rond point Mzee	urban	0	22.9833	13.5	69.4568	31.5	13.5	18	23.6833	22.15	1255	222	0	84.1493	614	9	151	0.2618	0.4557	1127	4
50	South-east	Kamina	Base EP Sankuru	rural	0	24.3333	12.5	87.1606	32.1	15.4	16.7	25.1833	23.2167	1092	198	0	89.1931	550	5	252	0.4413	0.768	651	4
51	South-east	Kamina	Hotel Kamina	urban	0	22.9292	13.625	69.9174	31.6	13.4	18.2	23.6333	22.0833	1261	224	0	84.0944	615	9	153	0.245	0.4016	1122	4
52	South-east	Kamina	Aerodrome de Kamina	urban	0	22.9042	14.125	65.0335	31.9	13	18.9	23.5667	22.1833	1151	212	0	86.3541	583	9	259	0.2372	0.4796	1098	4
53	South-east	Kamina	Rail	rural	0	23.0333	13.5667	69.6528	31.6	13.5	18.1	23.75	22.2167	1250	223	0	84.4324	614	9	150	0.3129	0.5873	1120	4
54	South-east	Kamina	HGR	urban	0	22.9292	13.5917	69.3626	31.5	13.4	18.1	23.6167	22.1	1258	223	0	84.0591	615	9	153	0.2829	0.4824	1128	4
55	South-east	Kamina	Terrain	rural	0	22.8917	14.05	65.0466	31.9	13.1	18.8	23.55	22.1833	1147	210	0	86.4528	581	9	258	0.2806	0.5503	1076	4
56	South-east	Kalemie	HGR	urban	0	23.2667	11.1667	81.7239	30.2	16.1	14.1	23.8	22.1667	1071	192	1	77.479	457	13	409	0.1981	0.3448	784	3
57	South-east	Kalemie	Aeroport	rural	0	23.4167	11.2333	90.0337	30.3	15.8	14.5	24.3	22.2667	1072	195	2	77.5732	455	14	253	0.3103	0.6147	777	3
58	South-east	Kalemie	Saint Charles	rural	0	23.1333	11.4	76.2869	30.3	15.8	14.5	23.7	22.0167	1089	201	2	77.7359	460	15	450	0.3045	0.5142	812	3
59	Central	Mwene Ditu	Regideso	urban	0	23.3208	11.925	34.1426	30.8	16.1	14.7	23.6667	23.0333	1734	262	6	64.647	709	50	480	0.3523	0.5853	975	3
60	Central	Mwene Ditu	Bondoyi	rural	0	23.55	12.3333	31.7662	31.2	16.1	15.1	23.85	23.2667	1656	254	6	64.4992	673	49	461	0.3172	0.5665	889	3
61	Central	Mwene Ditu	Musadi	rural	0	23.4	12.0667	32.7525	30.9	16.1	14.8	23.7167	23.1	1706	260	5	64.8939	697	48	474	0.3191	0.5339	961	3
62	Central	Kabeya Kamwanga	Kabeya Kamwanga	rural	0	24.8375	11.2917	40.2337	32.5	17.6	14.9	25.3333	24.4	1575	239	10	57.6711	617	75	266	0.3605	0.5872	644	2
63	Central	Mbuji Mayi	Lubuebue	urban	0	25.1833	10.4833	41.5787	32.4	18.4	14	25.7167	24.7	1505	239	9	60.3665	595	62	246	0.3721	0.5854	625	2
64	Central	Mbuji Mayi	Ville Miba	urban	0	25.125	10.4833	41.6424	32.3	18.4	13.9	25.65	24.6167	1510	241	9	60.641	598	61	246	0.2516	0.4251	663	2
65	Central	Mbuji Mayi	Universite de Mbuji Mayi	urban	0	25.4167	10.65	40.2455	32.7	18.7	14	25.9167	25.0167	1465	231	9	60.1941	575	61	243	0.324	0.5331	563	2
66	Central	Mbuji Mayi	Ngandajika	urban	0	25.2708	10.4417	40.0828	32.4	18.5	13.9	25.7667	24.8	1504	239	9	60.5051	595	61	247	0.3589	0.5605	646	2
67	Central	Mbuji Mayi	Camp Nsele	urban	0	25.2583	10.4667	39.8767	32.4	18.5	13.9	25.7667	24.8	1500	239	9	60.4009	593	62	245	0.2859	0.4804	629	2
68	Central	Mbuji Mayi	Tubondo	rural	0	25.1542	10.625	41.8036	32.4	18.3	14.1	25.6833	24.65	1506	240	9	60.5176	596	61	248	0.3794	0.583	642	2
69	Central	Mbuji Mayi	EP TSHIKISHA B/3	rural	0	25.1417	10.4167	41.4966	32.3	18.4	13.9	25.65	24.65	1511	241	9	60.6055	598	61	246	0.3142	0.5047	654	2
70	Central	Mbuji Mayi	ISTM Mbuji Mayi	rural	0	25.2583	10.4667	39.8767	32.4	18.5	13.9	25.7667	24.8	1500	239	9	60.4009	593	62	245	0.2859	0.4804	636	2
71	Central	Mbuji Mayi	EP 1 Sangilayi	rural	0	25.2583	10.4667	40.4988	32.4	18.5	13.9	25.7833	24.8	1498	237	9	60.1514	590	62	247	0.4005	0.6173	640	2
72	Central	Mbuji Mayi	HGR Dipumba	rural	0	25.1542	10.625	41.8036	32.4	18.3	14.1	25.6833	24.65	1506	240	9	60.5176	596	61	248	0.3794	0.583	642	2
73	Central	Kabinda	HGR Kabinda	rural	0	23.4208	12.3083	35.513	31	16.2	14.8	23.8667	23.05	1436	211	9	62.6737	584	55	407	0.3056	0.5586	899	2
74	Central	Kabinda	Saint Pierre	rural	0	23.6042	12.3583	37.505	31.3	16.3	15	24.0833	23.2167	1418	208	9	62.7673	577	54	403	0.3016	0.5232	871	2
75	Central	Kabinda	Institut Shaabana	rural	0	23.8333	12.4167	37.7391	31.6	16.5	15.1	24.3167	23.45	1410	206	9	62.0515	570	56	401	0.3402	0.6068	796	2
76	Central	Kabinda	Kababas	rural	0	23.6042	12.3583	37.505	31.3	16.3	15	24.0833	23.2167	1418	208	9	62.7673	577	54	403	0.3541	0.6222	849	2
77	Central	Kabinda	EP Bansinsa	rural	0	23.375	12.2	36.4629	30.9	16.2	14.7	23.8333	22.9667	1454	212	9	62.383	589	56	413	0.3197	0.5596	930	2
78	Central	Kabinda	Institut Lomami	rural	0	23.6042	12.3583	37.505	31.3	16.3	15	24.0833	23.2167	1418	208	9	62.7673	577	54	403	0.3541	0.6222	866	2
79	Central	Kabinda	EPA Kalambayi	rural	0	23.6042	12.3583	37.505	31.3	16.3	15	24.0833	23.2167	1418	208	9	62.7673	577	54	403	0.3016	0.5232	871	2
80	Central	Kabinda	INCO	rural	0	23.6042	12.3583	37.505	31.3	16.3	15	24.0833	23.2167	1418	208	9	62.7673	577	54	403	0.3016	0.5232	869	2
81	Central	Lodja	Lodja	urban	0	24.6167	10.95	38.0391	31.1	18.3	12.8	25.0667	24.1	1692	220	39	42.4823	620	172	433	0.3629	0.5816	465	2
82	Central	Kananga	Bena Mande	rural	0	24.85	11.5333	37.9593	32.4	17.8	14.6	25.3833	24.5667	1507	230	10	56.858	593	81	425	0.4435	0.7004	585	3
83	Central	Kananga	Bena Mukangala	rural	0	24.9167	10.85	39.4469	32.2	18.1	14.1	25.4667	24.6167	1539	236	10	57.4035	610	81	433	0.3375	0.556	589	3
84	Central	Kananga	Ntamb	urban	0	24.8833	10.7167	38.514	32.1	18.1	14	25.4167	24.5833	1594	242	10	57.0126	629	85	447	0.2464	0.3952	633	3
85	Central	Kananga	Hotel BK	urban	0	24.8833	10.7167	38.514	32.1	18.1	14	25.4167	24.5833	1594	242	10	57.0126	629	85	447	0.2464	0.3952	633	3
86	Central	Kananga	Kamayi	urban	0	24.9	10.75	40.2831	32.2	18.1	14.1	25.45	24.5833	1587	241	10	56.9378	626	85	446	0.2474	0.4221	637	3
87	Central	Kananga	Kamayi 2	urban	0	24.9	10.75	40.2831	32.2	18.1	14.1	25.45	24.5833	1587	241	10	56.9378	626	85	446	0.3293	0.5415	641	3
88	Central	Kananga	Nganza	rural	0	25.0833	10.7333	39.3893	32.3	18.4	13.9	25.6333	24.7833	1560	237	10	57.0354	615	82	439	0.3063	0.5165	591	3
89	Central	Kananga	Katambayi	rural	0	24.9417	10.95	40.7227	32.4	18	14.4	25.5167	24.6333	1550	237	10	57.1118	613	83	435	0.3747	0.5994	618	3
90	Central	Kananga	Universite Notre Dame	rural	0	24.8833	11.15	40.2455	32.4	17.9	14.5	25.45	24.5833	1543	236	10	56.8852	608	84	435	0.3364	0.5783	572	3
91	Central	Kananga	ISTM Kananga	rural	0	24.7458	11.525	39.6839	32.5	17.4	15.1	25.3	24.4333	1536	235	10	56.8343	604	83	433	0.3947	0.6828	623	3
92	Central	Kananga	Tshikaji	rural	0	24.5375	11.275	37.7266	32.1	17.4	14.7	25.05	24.2167	1562	239	10	57.4606	616	81	440	0.347	0.6105	688	3
93	Central	Mweka	Saint Marcel	rural	0	24.5625	11.0583	40.8503	31.3	18.2	13.1	25.1167	24.0833	1620	229	15	52.8436	633	96	454	0.4876	0.7567	535	2
94	Central	Mweka	Saint Martin	rural	0	24.4417	11.1	39.4181	31.2	18	13.2	24.9833	23.9833	1668	233	16	52.6214	651	100	466	0.3919	0.5706	585	2
95	Central	Kamako	Poste frontiere	rural	0	24.7167	13.25	35.1835	32.7	16.3	16.4	24.9833	24.3667	1488	239	7	65.9582	616	49	292	0.3549	0.6237	665	2
96	Central	Ilebo	HGR	rural	0	25.2625	10.275	39.6074	31.3	19.2	12.1	25.6833	24.7167	1691	247	15	54.376	664	86	509	0.3057	0.4945	427	2
97	Central	Ilebo	Port SNCC	rural	0	25.2625	10.275	39.6074	31.3	19.2	12.1	25.6833	24.7167	1691	247	15	54.376	664	86	509	0.3299	0.5616	428	2
98	Central	Ilebo	Administratif	rural	0	25.2625	10.275	39.6074	31.3	19.2	12.1	25.6833	24.7167	1691	247	15	54.376	664	86	509	0.3057	0.4945	428	2
99	Central	Ilebo	College Made	rural	0	25.2625	10.275	39.6074	31.3	19.2	12.1	25.6833	24.7167	1691	247	15	54.376	664	86	509	0.3057	0.4945	423	2
100	Central	Ilebo	SNCC	rural	0	25.2625	10.275	39.6074	31.3	19.2	12.1	25.6833	24.7167	1691	247	15	54.376	664	86	509	0.3057	0.4945	427	2
101	Central	Ilebo	Nouvelle ville	urban	0	25.1167	10.3167	38.7494	31.2	19.1	12.1	25.55	24.5833	1714	251	16	54.6748	676	86	490	0.3915	0.6084	479	2
102	Central	Mbuji Mayi	Bupole	rural	1	25.4208	10.6083	38.4624	32.6	18.7	13.9	25.9	25	1497	233	9	59.8314	588	62	251	0.3889	0.6169	539	2
103	Central	Tshikapa	Mabondo	rural	1	25.525	11.85	58.368	33.1	17.7	15.4	26.0667	24.6833	1361	190	6	61.4522	540	48	380	0.2737	0.4929	491	2
104	Central	Tshikapa	Dibumba	rural	1	25.1833	11.8833	55.8543	32.8	17.3	15.5	25.7	24.4167	1450	202	6	60.9509	577	53	499	0.3263	0.573	557	2
105	Central	Tshikapa	Ville	urban	1	25.5458	11.825	59.3701	33.1	17.7	15.4	26.0833	24.7	1364	192	6	61.5668	542	48	475	0.2861	0.5061	479	2
106	Central	Tshikapa	Kamalenge	urban	1	25.5958	11.8417	59.2935	33.2	17.7	15.5	26.15	24.75	1385	193	6	61.1416	548	50	385	0.2835	0.5068	500	2
107	Central	Tshikapa	CAMS	rural	1	24.8	12.1167	50.3172	32.5	16.9	15.6	25.3	24.1333	1445	203	7	60.4386	572	55	402	0.3481	0.6212	613	2
108	Central	Kamonia	Saint Pierre	rural	1	24.825	12.7833	42.346	32.7	16.6	16.1	25.2	24.3167	1510	223	7	63.1616	617	53	416	0.3384	0.6028	632	2
109	Central	Kamonia	HGR	rural	1	24.7542	12.8083	40.5899	32.6	16.6	16	25.1333	24.2833	1517	224	7	63.1307	619	53	419	0.2998	0.539	642	2
110	Central	Kamako	CS Kamako 1	rural	1	24.7167	13.25	35.1835	32.7	16.3	16.4	24.9833	24.3667	1488	239	7	65.9582	616	49	292	0.3549	0.6237	665	2
111	Central	Kamako	EP Kasundu	rural	1	24.5917	13.2333	35.2802	32.6	16.2	16.4	24.8667	24.2667	1506	242	7	65.9641	623	49	415	0.3002	0.522	684	2
112	Central	Kindu	Petit seminaire	rural	1	24.5958	10.375	40.8689	30.6	18.7	11.9	25.0833	24.0667	1444	189	26	45.9988	523	128	429	0.268	0.4225	470	0
113	Central	Kindu	Airport	rural	1	24.4708	10.225	39.6839	30.4	18.7	11.7	24.95	23.9667	1440	189	25	46.4337	524	127	427	0.577	0.7078	471	0
114	Central	Kindu	Universite	urban	1	24.5542	10.3083	42.1285	30.5	18.7	11.8	25.05	24	1427	187	25	46.7984	519	123	424	0.2867	0.4372	480	0
115	Western	Kinshasa	Lingwala	urban	0	25.9833	9.43333	134.728	32.4	18.8	13.6	27.2667	23.9167	1481	262	3	70.9137	598	19	540	0.0778	0.2915	289	3
116	Western	Kinshasa	Lingwala 2	urban	0	25.9833	9.43333	134.728	32.4	18.8	13.6	27.2667	23.9167	1481	262	3	70.9137	598	19	540	0.0778	0.2915	284	3
117	Western	Kinshasa	Barumbu	urban	0	25.5667	8.5	131.587	31.3	18.7	12.6	26.7667	23.5333	1384	255	1	73.2549	565	10	516	0.0951	0.1992	276	3
118	Western	Mukedi	Parking	rural	1	23.7958	12.025	45.7989	31.6	16	15.6	24.3167	23.2333	1611	223	11	57.069	636	76	522	0.3132	0.5279	729	2
119	Western	Gungu	Gungu	rural	1	23.4625	12.225	47.1036	31.4	15.4	16	23.9833	22.8667	1683	227	12	55.7306	656	88	540	0.3531	0.6143	737	2
120	Western	Idiofa	Entrée Idiofa	rural	1	24.1875	11.2583	41.348	31.4	17.1	14.3	24.7167	23.7333	1702	230	14	54.5289	656	86	469	0.323	0.5376	684	2
121	Western	Idiofa	Regideso	rural	1	24.2917	11.1833	38.8373	31.4	17.3	14.1	24.7667	23.85	1696	230	14	54.5838	655	85	466	0.2989	0.5264	678	2
122	Western	kikwit	Ebucco	rural	1	24.9292	10.6917	40.4777	31.6	18.4	13.2	25.4333	24.4667	1524	191	13	53.0152	558	80	429	0.3984	0.6223	495	2
123	Western	kikwit	Regideso carriere	rural	1	24.975	10.5667	38.2872	31.4	18.5	12.9	25.4167	24.5	1448	185	12	53.4681	534	74	407	0.4096	0.649	404	2
124	Western	kikwit	Regideso ville basse	urban	1	25.1833	10.6667	40.2455	31.7	18.6	13.1	25.65	24.6833	1431	183	12	53.4042	527	73	404	0.295	0.5192	362	2
125	Western	kikwit	Entrée Kikwit	rural	1	24.9042	10.7583	38.4624	31.5	18.3	13.2	25.3667	24.4833	1503	189	12	52.9893	551	79	423	0.3939	0.5872	498	2
126	Western	kikwit	Kanzombi	urban	1	24.6583	10.7	38.7201	31.2	18.1	13.1	25.1	24.2	1506	193	12	53.5469	556	77	423	0.4194	0.6468	504	2
127	Western	Vanga	Vanga Hopital	rural	1	25.1667	10.2	47.3062	31.5	18.8	12.7	25.7167	24.55	1444	196	11	52.9136	540	73	461	0.3974	0.6779	350	2
128	Western	Vanga	Eglise protestante	rural	1	24.9125	10.1917	46.9102	31.3	18.5	12.8	25.4667	24.3	1463	198	11	52.9711	546	73	470	0.4037	0.6312	410	2
129	Western	Lusanga	Lusanga	rural	1	25.0583	10.4167	44.1502	31.4	18.7	12.7	25.55	24.4667	1455	187	12	52.9997	538	75	467	0.4106	0.6426	364	2
130	Western	Bulungu	Bulungu	rural	1	24.8333	10.2333	43.5542	31.2	18.5	12.7	25.35	24.2833	1495	199	12	52.7392	557	76	474	0.3999	0.7173	442	2
131	Western	Masimanimba	Masimanimba	rural	1	24.9083	10.1833	59.116	31.3	18.5	12.8	25.5167	24.05	1483	192	11	53.4471	545	69	496	0.3938	0.6359	446	2
132	Western	Feshi	Village Feshi	rural	1	22.4417	12.8833	72.2317	31	13.5	17.5	23.15	21.3667	1656	217	13	56.3461	630	79	566	0.3424	0.584	801	2
133	Western	Masamuna	Masamuna	rural	1	24.8375	10.2583	58.7028	31.3	18.4	12.9	25.4667	24	1530	202	10	54.8459	568	64	518	0.3053	0.5318	559	2
134	Western	Kahemba	Entrée Kahemba	rural	1	21.95	14.5833	52.872	31.3	12	19.3	22.3667	21.25	1686	242	6	64.2078	689	59	590	0.2933	0.5372	1039	3
135	Western	Kahemba	Kafunga	rural	1	21.95	14.6	53.8094	31.3	12	19.3	22.3667	21.2167	1688	243	6	64.2063	690	59	590	0.3202	0.5491	1053	3
136	Western	Kisandji	Kisandji	rural	1	22.6542	12.9917	55.5738	31.2	13.8	17.4	23.2	21.9167	1697	233	10	58.0485	678	86	564	0.2888	0.4732	862	2
137	Western	Kenge	Agence Bodi Batu	rural	1	25.6	10.25	61.3114	32.2	19.3	12.9	26.2667	24.7667	1526	214	6	59.0235	583	46	531	0.3475	0.5352	552	3
138	Western	Kenge	Tribune	urban	1	25.6	10.25	61.3114	32.2	19.3	12.9	26.2667	24.7667	1526	214	6	59.0235	583	46	531	0.3475	0.5352	553	3
139	Western	Kenge	Village Batshiongo	rural	1	24.4833	10.9667	80.8572	31.7	17.1	14.6	25.3	23.3	1566	242	4	62.9018	611	34	553	0.3416	0.6495	660	3
140	Western	Kenge	Hopital General	rural	1	25.6	10.25	61.3114	32.2	19.3	12.9	26.2667	24.7667	1526	214	6	59.0235	583	46	531	0.3475	0.5352	547	3
141	Western	Bandundu ville	Quartier office	urban	1	26.1708	9.425	56.3051	32	20.6	11.4	26.85	25.45	1590	242	13	52.6979	616	89	474	0.2718	0.4737	312	2
142	Western	Bandundu ville	Air Congo	rural	1	26.1417	9.4	55.8746	32	20.6	11.4	26.8333	25.4333	1578	242	13	53.0556	613	87	472	0.2355	0.4171	322	2
143	Western	Bandundu ville	Concession office	urban	1	26.1292	9.40833	56.7474	32	20.6	11.4	26.8167	25.4	1592	242	13	52.8597	617	88	476	0.2355	0.4171	323	2
144	Western	Bandundu ville	College	urban	1	26.1458	9.40833	56.2647	32	20.6	11.4	26.8333	25.4167	1609	244	13	52.6312	624	90	478	0.2904	0.4895	316	2
145	Western	Bandundu ville	Monusco	rural	1	26.1417	9.4	55.8746	32	20.6	11.4	26.8333	25.4333	1578	242	13	53.0556	613	87	472	0.2778	0.4874	322	2
146	Western	Bandundu ville	Village Dima	rural	1	25.95	9.31667	57.4852	31.7	20.4	11.3	26.65	25.2167	1556	237	14	52.6343	607	91	460	0.4355	0.7598	300	2
147	Western	Bandundu ville	Village Buzala	rural	1	26.15	9.45	57.0885	32	20.6	11.4	26.8333	25.4	1570	240	12	53.565	612	83	469	0.3818	0.7237	297	2
148	Western	Masambio	Masambio	rural	1	25.1958	9.80833	73.2821	31.3	19	12.3	25.9833	24.15	1529	225	6	58.0533	583	48	510	0.4557	0.7057	478	2
149	Western	Kinshasa	UPC	urban	1	26.0167	9.58333	133.388	32.5	18.8	13.7	27.2667	23.9667	1477	262	2	71.0411	596	18	539	0.186	0.3587	288	3
150	Western	Kinshasa	Echangeur	urban	1	25.9875	9.54167	140.343	32.5	18.6	13.9	27.3333	23.8333	1413	256	2	72.2063	571	15	523	0.0925	0.3421	296	3
151	Western	Kinshasa	UCKIN	urban	1	25.3958	8.85833	128.514	31.4	18.5	12.9	26.5833	23.4167	1484	267	2	71.714	601	17	539	0.2272	0.3901	355	3
152	Western	Kinshasa	Don Bosco	urban	1	25.4375	8.80833	129.389	31.3	18.5	12.8	26.6	23.4333	1388	257	1	73.5994	565	11	513	0.249	0.4419	321	3
153	Western	Kinshasa	Malweka	urban	1	25.3458	9.025	127.804	31.4	18.3	13.1	26.4833	23.3667	1418	259	2	72.7675	576	14	520	0.3614	0.5776	311	3
154	Western	Kinshasa	Masanga Mbila	urban	1	24.8875	9.30833	130.404	31.1	17.7	13.4	26.05	22.8667	1470	268	2	72.1127	594	17	537	0.2118	0.3655	437	3
155	Western	Kinshasa	Mbenseke	urban	1	24.4792	9.40833	135.218	30.8	17.1	13.7	25.6667	22.3833	1444	268	1	73.6833	591	14	531	0.3157	0.4828	521	3
156	Western	Kinshasa	Mitendi	urban	1	24.3375	9.30833	131.064	30.5	17.1	13.4	25.4833	22.3	1472	272	2	73.0846	600	16	540	0.2846	0.4471	551	3
157	Western	Kinshasa	Tshangu Mikondo	urban	1	25.625	10.05	128.302	32.5	18.4	14.1	26.8	23.65	1489	258	3	69.8845	595	21	540	0.3742	0.6614	314	3
158	Western	Kinshasa	Ngamanzo	rural	1	25.225	8.06667	124.289	30.4	18.5	11.9	26.3333	23.3	1421	242	3	68.1709	557	21	516	0.157	0.4107	308	3
159	Western	Kinshasa	Bu	rural	1	23.9583	10.0333	102.021	30.4	17	13.4	24.85	22.4	1579	255	3	65.0944	619	29	562	0.3351	0.6086	670	3
160	Western	Kinshasa	Zoo	urban	1	25.6542	8.425	129.658	31.4	18.9	12.5	26.8833	23.6667	1464	260	2	71.2501	591	17	537	0.1306	0.2562	283	3
161	Western	Kinshasa	Botanic garden	urban	1	25.6167	8.45	129.901	31.3	18.8	12.5	26.8167	23.6167	1475	261	3	70.7971	594	19	539	0.1359	0.2436	279	3
162	Western	Kinshasa	Haute tension	urban	1	25.4708	9.05833	129.254	31.6	18.5	13.1	26.6333	23.4667	1447	263	2	72.4263	586	15	530	0.223	0.4033	332	3
163	Western	Kinshasa	Regideso Ndjili	urban	1	25.9375	9.59167	139.237	32.5	18.5	14	27.25	23.8	1409	254	2	72.0967	569	15	521	0.1049	0.2449	309	3
164	Western	Kinshasa	Sanga Mamba	rural	1	24.9542	9.025	126.049	31	18	13	26.0833	23	1451	267	2	72.7144	588	16	532	0.3275	0.5397	435	3
165	Western	Kinshasa	Delvaux	urban	1	24.9667	9.16667	128.458	31.2	17.9	13.3	26.1333	22.9833	1462	269	2	72.6198	592	16	536	0.2905	0.4635	436	3
166	Western	Kinshasa	UPN	urban	1	24.7542	9.20833	125.235	31	17.8	13.2	25.8833	22.8167	1476	271	2	72.614	598	16	541	0.5166	0.7191	495	3
167	Western	Kinshasa	Camp Kokolo	urban	1	25.9375	9.39167	132.376	32.3	18.8	13.5	27.1833	23.9	1472	262	2	71.252	595	17	536	0.2621	0.4242	287	3
168	Western	Kinshasa	CPA	urban	1	25.5	8.73333	131.027	31.3	18.6	12.7	26.6667	23.4667	1371	254	1	73.9053	557	10	510	0.2634	0.4896	288	3
169	Western	Kinshasa	Masina sans fil	urban	1	25.9958	9.59167	140.994	32.5	18.5	14	27.35	23.8333	1414	254	2	71.6415	570	16	522	0.1472	0.327	288	3
170	Western	Kasangulu	Manoka	urban	1	24.7208	9.44167	141.107	31.1	17.2	13.9	25.95	22.5333	1394	261	1	75.021	573	12	516	0.3644	0.5933	403	3
171	Western	Kasangulu	Kiloso	urban	1	24.7208	9.44167	141.107	31.1	17.2	13.9	25.95	22.5333	1395	261	1	75.0957	573	12	517	0.3523	0.5747	414	3
172	Western	Kasangulu	Ferme	rural	1	24.6917	9.48333	142.523	31.1	17.1	14	25.9333	22.4833	1400	262	1	74.9159	574	12	519	0.4187	0.6817	415	3
173	Western	Kasangulu	Rail	urban	1	24.6875	9.475	141.182	31.1	17.2	13.9	25.9333	22.5	1396	261	1	75.0628	573	12	518	0.3689	0.587	385	3
174	Western	Kasangulu	Lycee	urban	1	24.6208	9.39167	141.123	30.9	17.1	13.8	25.85	22.4333	1404	263	1	75.1223	577	12	521	0.4148	0.6848	411	3
175	Western	Kasangulu	DGR/C	urban	1	24.6458	9.44167	141.332	31	17.1	13.9	25.8833	22.45	1401	262	1	75.0429	575	12	520	0.35	0.5228	393	3
176	Western	Mbuba	Mbuba	rural	1	24.3	9.31667	144.521	30.6	16.7	13.9	25.5667	22.0667	1393	265	1	76.4899	579	11	518	0.5161	0.7838	477	3
177	Western	Mvululu	Biaki	rural	1	24.2625	9.30833	139.204	30.5	16.8	13.7	25.4667	22.1	1448	271	1	74.4099	594	14	534	0.456	0.7242	510	3
178	Western	Mvululu	Mvululu	rural	1	24.4083	9.55	141.499	30.8	16.8	14	25.65	22.2167	1418	265	1	74.6976	581	13	523	0.5077	0.768	461	3
179	Western	Kisantu	Parking	urban	1	24.625	9.88333	152.785	31.7	16.9	14.8	26.0333	22.3167	1415	262	1	76.4048	584	11	531	0.3626	0.6624	509	3
180	Western	Kisantu	ITM	urban	1	24.575	9.85	153.349	31.6	16.9	14.7	25.9833	22.25	1415	263	1	76.4249	586	11	530	0.3612	0.639	511	3
181	Western	Kisantu	Jardin Botanique	rural	1	24.4208	9.875	150.853	31.4	16.8	14.6	25.8	22.1333	1429	266	1	76.2534	593	11	533	0.4009	0.6919	530	3
182	Western	Kisantu	Nkandu	urban	1	24.3708	9.90833	151.199	31.4	16.7	14.7	25.75	22.0833	1437	268	1	76.1627	596	11	537	0.4816	0.6955	565	3
183	Western	Zongo	CS Boukombe	rural	1	24.6917	8.88333	151.55	30.7	17.1	13.6	26.0333	22.3833	1313	252	0	79.1531	550	7	495	0.4247	0.6867	406	3
184	Western	Zongo	Matanda	rural	1	24.3625	8.85833	150.244	30.4	16.8	13.6	25.6833	22.0667	1342	259	1	78.7617	561	10	506	0.4422	0.697	489	3
185	Western	Luila	Lycee	rural	1	23.9333	9.51667	146.386	30.3	16.2	14.1	25.2167	21.6667	1447	272	1	75.0468	595	14	534	0.5	0.7485	583	3
186	Western	Sonabata	Centre de Sante	rural	1	24.0333	9.7	146.525	30.6	16.3	14.3	25.3167	21.7833	1425	268	1	75.713	586	13	530	0.3885	0.6667	531	3
187	Western	Madimba	Bureau du territoire	rural	1	23.9458	9.75833	148.377	30.6	16.2	14.4	25.25	21.6667	1427	270	1	76.2915	589	11	532	0.4942	0.7459	565	3
188	Western	Kikonka	Kikonka	rural	1	24.4125	9.90833	151.689	31.4	16.7	14.7	25.8167	22.1167	1427	266	1	76.1048	591	11	533	0.4315	0.6492	559	3
189	Western	Nselo	Nselo	rural	1	23.4583	9.93333	147.044	30.2	15.7	14.5	24.7333	21.2	1486	272	1	73.748	615	13	549	0.5675	0.802	714	3
190	Western	Nlemfu	Nlemfu	rural	1	24.0583	10.0167	149.314	31	16.3	14.7	25.35	21.7667	1443	267	1	75.0768	599	12	539	0.4642	0.6939	592	3
191	Western	Ngeba	Ngeba	rural	1	24.0583	10.1167	148.704	31.1	16.3	14.8	25.3667	21.7833	1446	269	1	75.4231	601	12	539	0.4845	0.6978	588	3
192	Western	Kimpemba	Kimpemba	rural	1	23.8375	10.1917	144.539	30.9	16.2	14.7	25.1333	21.6333	1425	252	1	73.6468	578	12	541	0.3808	0.6965	662	3
193	Western	Kavwaya	kavwaya	rural	1	23.5833	10.2167	143.009	30.7	16	14.7	24.8667	21.4167	1391	241	1	73.7422	555	11	540	0.4042	0.6335	695	3
194	Western	Kimpangu	Kimpangu	rural	1	23.625	10.2333	143.914	30.6	15.9	14.7	24.9	21.4167	1470	263	1	72.9714	602	14	547	0.4048	0.7268	651	3
195	Western	Kimaku	Kimaku	rural	1	24.0083	9.88333	147.907	30.9	16.4	14.5	25.35	21.75	1421	259	1	75.3075	583	10	540	0.4108	0.6805	592	3
196	Western	Mbanza-Ngungu	Kitemoko	urban	1	23.3167	9.06667	159.279	29.6	15.6	14	24.7167	20.8833	1411	260	1	77.3066	574	10	547	0.4108	0.7303	749	3
197	Western	Mbanza-Ngungu	Ville	urban	1	23.4875	9.29167	155.507	30	15.8	14.2	24.8667	21.1167	1409	262	0	78.0784	575	7	548	0.3251	0.5996	728	3
198	Western	Mbanza-Ngungu	Paroisse Kimbanguisme	urban	1	24.1333	9.53333	155.056	30.8	16.5	14.3	25.5167	21.7667	1359	252	0	78.3652	556	7	527	0.3429	0.5881	595	3
199	Western	Mbanza-Ngungu	Kinzau	rural	1	24.225	9.55	155.351	30.9	16.5	14.4	25.5833	21.85	1362	251	0	78.1039	557	7	528	0.4798	0.7538	585	3
200	Western	Mbanza-Ngungu	Guest	urban	1	23.3917	9.18333	156.566	29.8	15.7	14.1	24.7667	21	1417	262	0	77.8301	578	8	551	0.2949	0.5579	741	3
201	Western	Kolofuma	Village Kolofuma	rural	1	24.9583	9.96667	166.526	32.1	17	15.1	26.45	22.45	1292	232	0	77.7825	527	8	514	0.3879	0.6194	410	3
202	Western	Tumba Mission	Tumba Mission	urban	1	24.8417	9.68333	160.48	31.8	17.1	14.7	26.3	22.4167	1272	233	0	78.3254	524	7	515	0.4377	0.6868	433	3
203	Western	Kwilu Ngongo	kwilu Ngongo	urban	1	25.1875	9.55833	162.301	32.2	17.6	14.6	26.7	22.7667	1264	232	0	78.2414	522	6	513	0.3702	0.5968	381	3
204	Western	Gombe Sud	Gombe Sud	rural	1	22.7583	9.16667	154.564	29	15.1	13.9	24.1167	20.4	1355	237	1	75.6814	553	9	553	0.4627	0.7544	813	3
205	Western	Lukala	Lukala	urban	1	25.2375	9.39167	162.846	32.2	17.8	14.4	26.7833	22.8167	1230	232	0	79.4009	515	6	512	0.3365	0.5384	367	3
206	Western	Kimpese	Terrain Madiadia Gauthia	rural	1	25.3292	9.44167	162.669	32.3	17.9	14.4	26.8833	22.9333	1226	237	0	79.841	519	6	517	0.3645	0.7122	335	3
207	Western	Kimpese	IME	urban	1	22.8375	8.04167	170.282	28.5	15.3	13.2	24.3667	20.2833	1335	247	1	80.2107	556	8	537	0.5518	0.8516	692	3
208	Western	Kimpese	Crafod	urban	1	25.3167	9.43333	161.461	32.3	17.9	14.4	26.8667	22.9333	1218	232	0	79.6787	512	5	512	0.5988	0.8436	348	3
209	Western	Kimpese	Usine Cinat	urban	1	25.3292	9.44167	162.669	32.3	17.9	14.4	26.8833	22.9333	1226	237	0	79.841	519	6	517	0.3645	0.7122	335	3
210	Western	Kimpese	Stade Ekimenike	urban	1	25.4208	9.39167	161.561	32.4	18.1	14.3	26.9667	23.0333	1202	231	0	80.0308	509	5	508	0.437	0.7017	315	3
211	Western	Kimpese	Parking	urban	1	25.375	9.41667	161.323	32.3	18	14.3	26.9167	22.9833	1213	234	0	80.0965	513	5	512	0.2567	0.423	328	3
212	Western	Malanga	Malanga	rural	1	25.2625	9.29167	164.332	32.1	17.8	14.3	26.8	22.8167	1189	228	0	80.3077	504	5	504	0.3978	0.6279	327	3
213	Western	Malanga	Kumba	rural	1	25.2	9.41667	165.227	32.1	17.7	14.4	26.75	22.75	1186	227	0	80.4004	503	5	502	0.3509	0.6792	298	3
214	Western	Malanga	Kiasunga	rural	1	25.4375	9.49167	164.18	32.3	17.9	14.4	26.95	23.0167	1160	222	0	80.9202	495	5	489	0.5281	0.8583	254	3
215	Western	Viaza	Viaza	rural	1	25.1917	9.33333	171.595	31.8	17.5	14.3	26.7667	22.6333	1150	221	1	81.1645	494	6	494	0.5461	0.7631	282	3
216	Western	Malanga	zamba	rural	1	25.2125	9.34167	165.022	32.1	17.7	14.4	26.75	22.7667	1183	228	0	80.5961	504	5	504	0.3834	0.8599	324	3
217	Western	Village Minkelo	Village Minkelo	rural	1	25.0583	9.45	166.007	32.1	17.7	14.4	26.6167	22.6333	1150	225	0	81.3661	503	5	503	0.4892	0.7096	323	3
218	Western	Songololo	Parking	urban	1	24.7917	9.53333	172.256	31.6	17.1	14.5	26.3667	22.2667	1113	221	1	82.6776	500	5	500	0.4916	0.7013	332	3
219	Western	Village Kisonga	Village Kisonga	rural	1	24.9125	9.425	172.905	31.9	17.4	14.5	26.5333	22.4167	1098	220	1	83.0311	498	5	498	0.3932	0.7145	311	3
220	Western	Peage Kenge	Peage Kenge	rural	1	25.0083	9.26667	186.424	31.9	17.4	14.5	26.75	22.3333	1050	210	1	84.0899	490	5	490	0.3721	0.6694	255	3
221	Western	Luozi	Camp Coreman	urban	1	25.4083	7.2	160.026	30.4	18.3	12.1	26.9	23.0667	1145	211	0	81.3358	482	3	474	0.4301	0.6888	192	4
222	Western	Luozi	Stade de Luozi	urban	1	25.2875	7.09167	161.922	30.3	18.2	12.1	26.8	22.9167	1152	212	0	81.3133	484	3	477	0.353	0.5798	209	4
223	Western	Village Chantier	Village Chantier	rural	1	25.3792	9.24167	166.971	32	17.7	14.3	26.8667	22.8833	1188	221	0	80.2847	498	7	486	0.5093	0.8232	285	3
224	Western	Matadi	Kalankala	urban	1	25.85	8.71667	184.6	32.3	18.4	13.9	27.6	23.25	1012	204	1	85.532	481	4	481	0.1999	0.34	57	4
225	Western	Matadi	Soyo	urban	1	25.7083	8.9	183.673	32.2	18.2	14	27.4667	23.1333	1033	206	1	84.6403	486	5	486	0.2592	0.4201	152	4
226	Western	Matadi	Toulouse	urban	1	25.4875	9.075	184.01	32	17.8	14.2	27.2333	22.9	1013	201	1	85.3598	479	4	479	0.2452	0.3812	138	4
227	Western	Matadi	Soyo 2	urban	1	25.275	8.9	184.434	31.7	17.7	14	27.0167	22.6667	1038	207	1	85.0942	489	5	489	0.2592	0.4201	168	4
228	Western	Matadi	Mvuzi	urban	1	25.85	8.71667	184.6	32.3	18.4	13.9	27.6	23.25	1012	204	1	85.532	481	4	481	0.1999	0.34	57	4
229	Western	Matadi	Kinkanda	urban	1	25.6125	9.00833	183.973	32.1	18	14.1	27.3667	23.0333	1017	202	1	85.09	481	4	481	0.2393	0.3915	153	4
230	Western	Matadi	Port	urban	1	26.2333	9.28333	184.444	32.8	18.4	14.4	27.9667	23.6333	944	184	1	85.5607	449	3	449	0.0951	0.143	22	4
231	Western	Matadi	Mpozo	urban	1	26.2375	8.54167	178.823	32.7	19.2	13.5	27.95	23.7167	989	196	1	84.6438	465	4	465	0.3476	0.4692	55	4
232	Western	Matadi	Nkinzao	urban	1	25.2	8.66667	182.782	31.7	17.9	13.8	26.95	22.6333	1044	211	1	85.562	496	5	496	0.2	0.2832	248	4
233	Western	Matadi	Ville	urban	1	26.125	8.68333	183.346	32.5	18.7	13.8	27.8667	23.5333	968	194	1	86.3328	463	3	463	0.1767	0.2976	43	4
234	Western	Matadi	Ravin Leopard	urban	1	26.3042	8.69167	183.928	32.6	18.9	13.7	28.0333	23.7	952	189	1	86.1539	455	3	455	0.1705	0.3288	38	4
235	Western	Matadi	Armee du Salut	urban	1	25.3542	8.225	184.631	31.6	18.2	13.4	27.1167	22.7667	1027	207	1	85.9866	490	4	490	0.2879	0.4683	267	4
236	Western	Kizulu	Kizulu	rural	1	23.3417	8.93333	201.402	29.5	15	14.5	25.15	20.4167	1125	215	2	81.9485	523	8	523	0.4094	0.7676	481	4
237	Western	Kinzamvuete	Kinzamvuete	rural	1	23.6833	7.75	206.885	29.3	15.8	13.5	25.55	20.6833	1148	213	2	80.6913	524	8	524	0.3244	0.5524	376	4
238	Western	Inga	Snel	rural	1	24.9917	8.8	177.006	31.2	17.6	13.6	26.6333	22.4833	1089	210	1	82.2018	500	6	500	0.6088	0.7823	312	4
239	Western	Seke Banza	Ecole Mukiele	rural	1	22.9167	8.06667	199.309	28.6	14.9	13.7	24.7333	20.0167	1234	217	2	78.7191	545	10	545	0.4995	0.7821	552	4
240	Western	Sumbi	Sumbi	rural	1	22.9917	7.5	188.123	28.2	15.5	12.7	24.6667	20.2167	1272	224	1	79.2226	544	6	544	0.1384	0.1471	556	4
241	Western	Matern	Matern	rural	1	25.2375	8.65833	204.04	31.4	17.1	14.3	27.1	22.3167	1070	189	2	80.9575	490	7	490	0.5286	0.7707	105	4
242	Western	Boma	Mbangu Basolongo	urban	1	26.0542	8.975	193.443	32.8	18.4	14.4	27.85	23.2833	1030	182	1	81.949	472	4	472	0.2634	0.4101	14	4
243	Western	Boma	Marche Dumbi	urban	1	26.0833	8.78333	193.7	32.8	18.6	14.2	27.8833	23.3	1032	182	1	81.7717	473	5	473	0.2256	0.3503	19	4
244	Western	Boma	Cathedrale	urban	1	26.075	8.96667	192.218	32.7	18.4	14.3	27.8833	23.3333	1008	179	1	82.5529	467	4	467	0.2231	0.392	28	4
245	Western	Boma	Ville bcdc	urban	1	26.075	8.96667	192.218	32.7	18.4	14.3	27.8833	23.3333	1008	179	1	82.5529	467	4	467	0.2231	0.392	9	4
246	Western	Boma	Fisher	urban	1	26.0833	9.11667	192.924	32.8	18.3	14.5	27.9	23.3333	1008	181	1	82.6062	468	4	468	0.2231	0.392	11	4
247	Western	Tshela	Ecole Mbata Ntombo	urban	1	25.0625	7.60833	188.705	30.4	17.5	12.9	26.7833	22.3667	1149	196	1	79.1247	508	6	508	0.5227	0.8193	164	4
248	Western	Tshela	Centre Mbata Khonde	urban	1	25.125	7.63333	187.598	30.5	17.5	13	26.85	22.45	1143	195	1	79.2651	505	6	505	0.4371	0.712	155	4
249	Western	Tshela	Kasi Pompage	urban	1	25.1125	7.625	187.497	30.5	17.5	13	26.8167	22.4333	1144	195	1	79.172	504	6	504	0.4711	0.7731	134	4
250	Western	Kangu Mayombe	Camp Courte Joie	rural	1	25.0875	7.65833	191.027	30.4	17.4	13	26.8167	22.35	1123	193	1	79.9524	506	6	506	0.3918	0.6813	154	4
251	Western	Lukula	Parking	rural	1	25.2583	7.65	193.753	30.6	17.5	13.1	27.0167	22.5	1096	188	1	80.1861	498	6	498	0.4559	0.7981	134	4
252	Western	Nsanda	Nsanda	rural	1	23.5917	9.21667	199.532	30.1	15.3	14.8	25.3833	20.7	1103	212	1	82.7707	517	7	517	0.4865	0.8139	439	4
253	Western	Kwakwa	Kwakwa	rural	1	23.0958	7.69167	206.744	28.7	15.2	13.5	24.9333	20.0833	1141	214	2	80.9432	525	8	525	0.7164	0.86	477	4
254	Western	Nzadi	Nzadi	rural	1	25.4292	8.65833	201.138	31.9	17.7	14.2	27.25	22.5333	1016	180	1	82.3423	487	7	487	0.4504	0.7269	91	4
255	Western	Muanda	Funa	urban	1	25.6917	7.41667	193.189	31.5	18.8	12.7	27.4333	22.9	888	163	0	87.9982	465	2	465	0.2576	0.5219	25	4
256	Western	Muanda	Sainte Trinite	urban	1	25.7333	7.18333	193.606	31.6	19.1	12.5	27.4667	22.9167	932	168	1	85.9402	477	4	477	0.2559	0.47	40	4
257	Western	Muanda	Werra flat	urban	1	25.675	7.35	192.726	31.6	18.9	12.7	27.4	22.8667	925	167	1	86.4169	476	4	476	0.1805	0.2895	27	4
258	Western	Muanda	Kitona	rural	1	25.5167	7.05	196.079	31.5	19	12.5	27.3	22.6667	974	171	1	84.5865	486	4	486	0.3424	0.6108	117	4
259	Western	Muanda	Banana	urban	1	25.35	7.88333	196.006	31.3	18.1	13.2	27.1167	22.5333	883	163	0	87.8642	465	3	465	0.3753	0.7325	11	4
260	Western	Nsiamfumu	Nsiamfumu	rural	1	25.35	7.88333	196.006	31.3	18.1	13.2	27.1167	22.5333	883	163	0	87.8642	465	3	465	0.3753	0.7325	11	4
261	Northern	Mbandaka	Mbandaka	urban	1	25.3208	9.15833	61.2913	30.7	19.6	11.1	26.05	24.55	1819	239	89	30.0624	635	337	418	0.2852	0.498	316	0
262	Northern	Mbandaka	Mambenga	urban	1	25.3417	9.03333	62.0789	30.7	19.6	11.1	26.0833	24.5667	1800	239	89	30.4072	633	331	414	0.2039	0.4344	310	0
263	Northern	Mbandaka	Bombwanza	rural	1	25.2708	9.25833	61.2913	30.7	19.5	11.2	26	24.5	1837	243	91	30.0871	642	340	421	0.3541	0.5715	315	0
264	Northern	Mbandaka	Terrain ISP	urban	1	25.3333	9.13333	62.0606	30.7	19.6	11.1	26.0667	24.55	1791	237	88	30.4218	630	330	414	0.3143	0.53	313	0
265	Northern	Mbandaka	Regideso	urban	1	25.3333	9.05	62.0972	30.7	19.6	11.1	26.0667	24.55	1801	238	90	30.1899	632	331	414	0.3266	0.5927	307	0
266	Northern	Mbandaka	Zoo	urban	1	25.2625	9.05833	61.9063	30.6	19.6	11	25.9833	24.4667	1778	233	90	29.9928	622	325	410	0.5956	0.8447	305	0
267	Northern	Boende	Aeroport	urban	1	25.4833	9.6	53.3144	31.1	19.9	11.2	26.1833	24.85	2141	264	130	23.3663	710	431	481	0.3238	0.5086	352	0
268	Northern	Boende	Mission catholique	rural	1	25.475	9.6	53.4492	31.1	19.9	11.2	26.1833	24.85	2146	263	130	23.3126	711	433	483	0.509	0.7895	344	0
269	Northern	Gemena	Regideso	urban	1	25.0167	10.3667	60.3525	31.1	19.1	12	25.8833	24.5	1727	215	28	44.5123	635	139	374	0.3208	0.5526	424	2
270	Northern	Gemena	Ecole primaire Gemena	urban	1	24.5458	10.2917	61.9552	30.7	18.7	12	25.4167	24	1733	216	29	44.1601	634	142	377	0.4685	0.664	480	2
271	Northern	Gemena	Gouvernorat	urban	1	24.9417	10.3833	60.3337	31	19	12	25.8	24.4167	1719	214	28	44.6032	633	138	371	0.2935	0.5141	451	2
272	Northern	Bozoko	Bozoko	rural	1	24.8625	10.4417	62.5273	31	18.8	12.2	25.75	24.3667	1677	208	38	43.288	615	146	334	0.4457	0.7193	401	2
273	Northern	Zongo	Regideso	urban	1	25.725	10.2167	80.6085	31.8	19.3	12.5	26.9	25.0167	1527	229	21	57.9408	636	80	251	0.3001	0.4753	360	2
274	Northern	Zongo	Eglise catholique	urban	1	25.725	10.2167	80.6085	31.8	19.3	12.5	26.9	25.0167	1527	229	21	57.9408	636	80	251	0.32	0.5125	358	2
275	Northern	Zongo	Sortie Zongo	rural	1	25.725	10.2167	80.6085	31.8	19.3	12.5	26.9	25.0167	1527	229	21	57.9408	636	80	251	0.32	0.5125	359	2
276	Northern	Boto	Boto	rural	1	24.8042	10.125	60.7326	30.7	18.9	11.8	25.65	24.1667	1808	225	43	38.6093	643	189	392	0.4505	0.6852	413	2
277	Northern	Karawa	Karawa	rural	1	24.8667	10.7833	58.7109	31.1	18.7	12.4	25.6833	24.3667	1731	219	32	44.4874	631	142	365	0.5084	0.7749	395	2
278	Northern	Karawa	Boyasebalanga	rural	1	24.75	10.75	57.4852	30.9	18.5	12.4	25.5333	24.2333	1743	222	33	44.5682	637	143	366	0.5248	0.7664	440	2
279	Northern	Businga	Businga	rural	1	24.9042	10.6417	61.5873	31	18.6	12.4	25.7667	24.3667	1703	215	37	43.8203	614	147	348	0.454	0.6428	361	2
280	Northern	Gbadolite	Sortie Gbado	rural	1	25.0375	10.8417	76.5484	31.6	18.4	13.2	26.0667	24.2	1654	225	26	50.6775	639	120	431	0.4975	0.7409	411	3
281	Northern	Gbadolite	Zenic	urban	1	25.0375	10.9083	78.1352	31.6	18.3	13.3	26.0667	24.1833	1653	224	26	50.6458	639	121	316	0.3343	0.5581	409	3
282	Northern	Lisala	Regideso	urban	1	24.8708	9.90833	66.0048	30.8	19.1	11.7	25.7333	24.0667	1732	223	54	36.5643	604	197	368	0.3165	0.5606	392	2
283	Northern	Lisala	Universite de Lisala	urban	1	24.5542	10.175	65.9359	30.6	18.7	11.9	25.4333	23.7667	1759	224	54	36.721	613	198	374	0.377	0.6201	469	2
284	Northern	Lisala	Route Boende	rural	1	25.0042	9.50833	61.18	30.6	19.4	11.2	25.7833	24.2167	1689	214	52	36.2901	585	192	360	0.3564	0.6696	341	2
285	Northern	Lisala	Route Gbado	rural	1	24.95	10.4	60.7154	31.1	19	12.1	25.8167	24.4167	1706	212	28	44.6603	627	136	367	0.2935	0.5141	453	2
286	Northern	Bumba	Stade	urban	1	25.3375	9.975	46.2761	31.1	19.8	11.3	25.9667	24.8333	1833	243	72	32.7561	609	238	408	0.2802	0.4611	365	2
287	Northern	Bumba	Monongo	rural	1	25.325	10.3333	47.6969	31.3	19.5	11.8	25.9667	24.8167	1779	232	70	32.1749	585	232	396	0.4689	0.7409	365	2
288	Northern	Bumba	Lingo	rural	1	25.2667	10.2667	47.8318	31.2	19.5	11.7	25.9167	24.7667	1778	232	69	32.4957	589	230	395	0.4675	0.738	374	2
289	Northern	Kisangani	Kabondo	urban	1	25.1125	9.85833	55.8864	30.9	19.5	11.4	25.8167	24.4167	1811	231	70	31.3704	627	283	443	0.3658	0.5599	427	0
290	Northern	Kisangani	Unikis	urban	1	25.2792	9.69167	57.6217	31	19.6	11.4	26	24.55	1777	226	69	31.5674	620	277	433	0.3611	0.5153	396	0
291	Northern	Kisangani	Zoo	urban	1	25.1792	9.825	55.5329	30.9	19.5	11.4	25.8667	24.4833	1820	230	71	31.0671	630	286	442	0.251	0.3976	401	0
292	Northern	Kisangani	Saint Paul	urban	1	24.9083	9.9	56.1586	30.7	19.2	11.5	25.6167	24.2167	1752	223	66	31.8535	610	268	430	0.3141	0.4873	428	0
293	Northern	Kisangani	Lubunga	urban	1	25.1125	9.725	56.9739	30.8	19.5	11.3	25.8167	24.3833	1739	222	66	32.1145	610	269	428	0.3484	0.4996	402	0
294	Northern	Kisangani	Seminaire Sainte Therese	rural	1	24.8375	9.70833	55.1084	30.5	19.2	11.3	25.5	24.1167	1733	221	66	31.5631	601	268	427	0.5026	0.7078	415	0
295	Northern	Banalia	Banalia	rural	1	24.2458	9.55833	48.7787	29.7	18.7	11	24.8333	23.6333	1675	223	48	36.6771	574	207	411	0.2769	0.4773	420	2
296	Northern	Buta	HGR	rural	1	24.5042	9.875	42.29	30	18.8	11.2	25.0667	24.0667	1633	225	31	43.6322	584	146	369	0.3667	0.5832	412	2
297	Northern	Buta	Makala	rural	1	24.4833	9.93333	41.3595	30	18.8	11.2	25.0333	24.05	1628	224	31	43.5119	582	146	368	0.5558	0.7536	423	2
298	Eastern	Goma	ULPGL	urban	0	19.2083	9.73333	32.7409	24.7	13.8	10.9	19.55	18.9333	1327	162	36	35.4451	437	175	320	0.1619	0.4801	1488	0
299	Eastern	Goma	Universite de Goma	urban	0	19.7625	9.925	52.5325	25.4	14	11.4	20.25	19.2833	1219	155	32	37.0068	409	155	300	0.1225	0.34	1498	0
300	Eastern	Goma	Cinquantenaire	urban	0	18.375	11.45	36.5252	24.7	11.7	13	18.6333	17.8833	1355	165	39	35.1522	440	179	240	0.3154	0.5585	1544	0
301	Eastern	Goma	Bisoko	urban	0	18.5708	11.925	54.0395	25.5	11.8	13.7	19.2	18.0167	1393	173	39	35.372	452	178	240	0.277	0.5071	1615	0
302	Eastern	Goma	Keshero	urban	0	18.7208	11.8917	37.4444	25.2	12	13.2	19.0167	18.2667	1305	159	37	35.1716	424	170	233	0.3055	0.5431	1509	0
303	Eastern	Goma	Mapendo	urban	0	19.1833	11.65	51.6251	25.6	12.7	12.9	19.6167	18.8	1313	162	37	35.661	428	169	232	0.1684	0.3107	1557	0
304	Eastern	Bukavu	kadutu	urban	0	19.3667	10	35.3125	25	13.9	11.1	19.8167	19.1667	1465	185	16	47.9036	500	94	314	0.1919	0.3043	1592	0
305	Eastern	Bukavu	Marche Nyawera	urban	0	19.275	9.73333	27.6751	24.6	14	10.6	19.5167	19.0667	1434	181	15	47.5221	489	95	173	0.1844	0.3163	1509	0
306	Eastern	Bukavu	Buholo	urban	0	18.3292	10.2583	38.2253	24.2	12.8	11.4	18.7667	18.1	1515	190	17	49.1099	529	92	313	0.1993	0.3207	1666	0
307	Eastern	Bukavu	Burhiba	urban	0	19.0375	9.875	36.1264	24.6	13.5	11.1	19.3833	18.7833	1416	186	15	49.0768	497	91	170	0.2023	0.3384	1511	0
308	Eastern	Bukavu	Bugado	urban	1	18.825	9.78333	31.8733	24.3	13.5	10.8	19.1	18.6	1446	188	15	49.2009	506	91	173	0.2632	0.5006	1567	0
